# Supplementary material for: Discovering miRNA Regulatory Networks in Holt–Oram Syndrome Using a Zebrafish Model
Source: Front Bioeng Biotechnol. 2016 Jul 14;4:60. doi: 10.3389/fbioe.2016.00060 (PMC4943955; doi:10.3389/fbioe.2016.00060)
Supplement: Supplementary file 1 [file Data_Sheet_1.ZIP]

Archive with 2 entries (2 files):
- Data.XLSX
- Tables.PDF
