# Supplementary material for: Discovering miRNA Regulatory Networks in Holt–Oram Syndrome Using a Zebrafish Model
Source: Front Bioeng Biotechnol. 2016 Jul 14;4:60. doi: 10.3389/fbioe.2016.00060 (PMC4943955; doi:10.3389/fbioe.2016.00060)
Supplement: Supplementary file 1 [file Data_Sheet_1.ZIP › Data.XLSX]

## Sheet: 24hpf
SystematicName	ProbeName	logFC	AveExpr	t	P.Value	adj.P.Val	B	EntrezGeneID	GeneSymbol	GeneName
CT639472	A_15_P338935	3.15179	9.08752	10.7746	1.12426e-08	1.07796e-06	10.3067	337744	ccar1	cell division cycle and apoptosis regulator 1
CN502140	A_15_P266971	2.99046	8.92125	10.4414	1.74164e-08	1.45388e-06	9.87066	335362	wu:fj05f05	wu:fj05f05
NM_001077757	A_15_P152051	2.79984	10.5199	11.1147	7.26968e-09	8.02112e-07	10.7398	777709	zdhhc3b	zinc finger, DHHC-type containing 3b
NM_001128805	A_15_P286726	2.75574	7.40318	8.84114	1.66864e-07	6.11369e-06	7.60388	799208	zgc:194627	zgc:194627
NM_001100949	A_15_P192816	2.63444	8.17654	11.8716	2.85793e-09	4.75391e-07	11.663	562135	fdx1b	ferredoxin 1b
BC124117	A_15_P266441	2.58099	7.54204	8.13819	4.93297e-07	1.20751e-05	6.50938	337771	zgc:162858	zgc:162858
ENSDART00000155233	A_15_P260836	2.51245	12.6164	8.66895	2.16417e-07	7.26586e-06	7.34166	794299	kbtbd7	kelch repeat and BTB (POZ) domain containing 7
ENSDART00000081832	A_15_P676136	2.50889	8.31945	6.8871	3.96415e-06	5.23397e-05	4.39743	570928	si:ch73-142c19.2	si:ch73-142c19.2
XR_117958	A_15_P137591	2.33496	6.27764	9.96203	3.33146e-08	2.17155e-06	9.22257	100331974	LOC100331974	uncharacterized LOC100331974
GU936668	A_15_P353425	2.28824	7.56486	9.6077	5.46286e-08	2.87568e-06	8.72693	565032	hmcn2	hemicentin 2
BC053412	A_15_P136521	2.27276	6.96913	10.4252	1.77945e-08	1.47439e-06	9.84924	402847	cyp2x7	cytochrome P450, family 2, subfamily X, polypeptide 7
ENSDART00000126480	A_15_P375320	2.25349	5.96992	3.32262	0.00438286	0.0124382	-2.65292	100330779	LOC100330779	uncharacterized LOC100330779
ENSDART00000078325	A_15_P166601	2.22994	7.50676	8.11537	5.1148e-07	1.23331e-05	6.47277	557884	LOC557884	monocarboxylate transporter 3-like
NM_001005768	A_15_P765611	2.1915	6.94582	11.3967	5.1042e-09	6.59253e-07	11.0903	170982	nitr5	novel immune-type receptor 5
ENSDART00000056461	A_15_P199191	2.10148	6.52216	10.4138	1.80679e-08	1.49142e-06	9.83402	570622	gbp2	guanylate binding protein 2
NM_001144784	A_15_P197351	2.09855	6.99922	9.10172	1.13319e-07	4.6334e-06	7.99366	555251	inaa	internexin neuronal intermediate filament protein, alpha a
ENSDART00000083406	A_15_P147231	2.06908	9.21982	4.80653	0.000201799	0.00106786	0.415464	559377	bspry	B-box and SPRY domain containing
NM_213361	A_15_P666476	2.06387	8.15476	6.07988	1.70069e-05	0.000154882	2.91931	406670	zgc:56382	zgc:56382
BC124398	A_15_P193021	2.05324	8.12877	9.41151	7.22504e-08	3.46376e-06	8.44623	767763	exoc6b	exocyst complex component 6B
CT663858	A_15_P403795	2.02688	10.8991	6.17584	1.42364e-05	0.000135614	3.09975	326018	sst1.1	somatostatin 1, tandem duplicate 1
ENSDART00000112414	A_15_P393215	2.02261	8.02899	11.4871	4.56381e-09	6.22408e-07	11.201	100331732	rapgef5a	Rap guanine nucleotide exchange factor (GEF) 5a
ENSDART00000123207	A_15_P687141	1.97694	9.03914	9.95234	3.37624e-08	2.19285e-06	9.20921	558951	LOC558951	G/T mismatch-specific thymine DNA glycosylase-like
NM_001122619	A_15_P623321	1.96173	7.25905	6.38915	9.63207e-06	0.000100902	3.4963	100142642	sc:d217	sc:d217
ENSDART00000041146	A_15_P614407	1.96145	8.59593	12.4925	1.37645e-09	3.2082e-07	12.381	564177	nrbp2	nuclear receptor binding protein 2
CN509912	A_15_P678611	1.9509	6.71955	12.3225	1.6761e-09	3.49391e-07	12.1878	571577	si:dkey-19a16.7	si:dkey-19a16.7
ENSDART00000140691	A_15_P682801	1.93286	9.25354	6.60851	6.48699e-06	7.4301e-05	3.89755	100002866	si:ch211-167j6.3	si:ch211-167j6.3
ENSDART00000129356	A_15_P270076	1.9137	6.76433	5.62871	3.98961e-05	0.000298466	2.05458	100007012	si:dkeyp-97b10.3	si:dkeyp-97b10.3
ENSDART00000093093	A_15_P136101	1.88913	7.15901	3.57348	0.00258992	0.00808228	-2.13534	796974	coro2bb	coronin, actin binding protein, 2Bb
AA606116	A_15_P597054	1.87901	10.2125	3.90772	0.00128556	0.00460098	-1.44083	334620	wu:fa16a02	wu:fa16a02
NM_001110415	A_15_P441055	1.87866	8.30053	9.51738	6.21004e-08	3.12738e-06	8.59827	100003100	sbk3	SH3 domain binding kinase family, member 3
BC091920	A_15_P109194	1.85805	7.37955	8.28482	3.91531e-07	1.04457e-05	6.74297	492738	im:7152937	im:7152937
NM_001030097	A_15_P620638	1.84893	6.78436	9.86135	3.82903e-08	2.29103e-06	9.08319	555989	rt	reverse transcriptase
NM_200761	A_15_P106909	1.84369	10.551	3.4907	0.00308122	0.00929112	-2.30666	393734	dnajc19	DnaJ (Hsp40) homolog, subfamily C, member 19
AA658707	A_15_P590552	1.84047	7.07543	11.6467	3.75242e-09	5.45641e-07	11.3944	337345	wu:fa56c05	wu:fa56c05
NM_001114668	A_15_P256491	1.80141	6.01286	10.5243	1.56034e-08	1.35954e-06	9.98026	571289	gsdf	gonadal somatic cell derived factor
BC091989	A_15_P556147	1.79849	10.5841	3.91602	0.00126346	0.00454411	-1.42357	503941	im:7148382	im:7148382
BC142817	A_15_P406115	1.78746	10.2614	5.33014	7.11877e-05	0.000467592	1.46812	559457	ccdc173	coiled-coil domain containing 173
AW076560	A_15_P264636	1.78464	7.68976	11.138	7.05854e-09	7.98643e-07	10.7691	337468	rnf19a	ring finger protein 19A, E3 ubiquitin protein ligase
ENSDART00000105784	A_15_P655921	1.77317	9.07747	10.0719	2.86552e-08	2.00376e-06	9.37332	81592	cldn11b	claudin 11b
CU468788	A_15_P488455	1.76246	6.13582	10.3341	2.00973e-08	1.60002e-06	9.72779	100144402	flrt1a	fibronectin leucine rich transmembrane 1a
NM_001017830	A_15_P756226	1.74838	8.6568	11.0577	7.81464e-09	8.41108e-07	10.6681	550528	baiap2l1b	BAI1-associated protein 2-like 1b
NM_001080662	A_15_P443120	1.72653	8.50576	11.7575	3.27948e-09	5.07096e-07	11.5274	791180	shisa3	shisa homolog 3 (Xenopus laevis)
NM_001098246	A_15_P654741	1.72104	7.1042	7.54308	1.29568e-06	2.35702e-05	5.53163	557409	zgc:198329	zgc:198329
XM_001920281	A_15_P384195	1.71265	8.98498	7.22704	2.20471e-06	3.43081e-05	4.99268	100149090	LOC100149090	serine/threonine-protein kinase pim-2-like
NM_131007	A_15_P626791	1.70375	14.191	8.36685	3.44453e-07	9.62232e-06	6.87243	30201	spon2a	spondin 2a, extracellular matrix protein
CK016521	A_15_P137656	1.69903	6.51962	9.47665	6.58145e-08	3.24739e-06	8.53995	571577	si:dkey-19a16.7	si:dkey-19a16.7
BC155095	A_15_P383064	1.69182	10.6913	9.1125	1.11537e-07	4.57762e-06	8.0096	445053	rpl15	ribosomal protein L15
NM_001128291	A_15_P573652	1.65921	5.87777	10.178	2.48004e-08	1.81514e-06	9.51776	100003819	zgc:172133	zgc:172133
NM_001017720	A_15_P212831	1.63681	7.27753	9.50634	6.30845e-08	3.14806e-06	8.58248	550415	ap1s3a	adaptor-related protein complex 1, sigma 3 subunit, a
AI974190	A_15_P592384	1.62994	13.8669	7.50409	1.38251e-06	2.46595e-05	5.46589	325862	wu:fd36a11	wu:fd36a11
ENSDART00000148002	A_15_P762011	1.62113	7.07617	12.7329	1.04563e-09	2.92311e-07	12.6499	566841	crebbpa	CREB binding protein a
CN510825	A_15_P109723	1.61982	10.409	14.3365	1.85567e-10	2.08873e-07	14.3258	797907	dnajc5ab	DnaJ (Hsp40) homolog, subfamily C, member 5ab
ENSDART00000091307	A_15_P580714	1.60811	7.66208	8.30641	3.78521e-07	1.02162e-05	6.77713	562496	col2a1a	collagen type II, alpha-1a
ENSDART00000138314	A_15_P540927	1.60148	10.8884	8.20445	4.44245e-07	1.11733e-05	6.61529	406251	rbm39a	RNA binding motif protein 39a
NM_205761	A_15_P195631	1.6009	7.00995	11.6835	3.58795e-09	5.28729e-07	11.4387	402923	dmrt1	doublesex and mab-3 related transcription factor 1
NM_001110349	A_15_P131756	1.59457	9.65698	13.1066	6.87909e-10	2.63746e-07	13.0584	30682	vegfaa	vascular endothelial growth factor Aa
BC153498	A_15_P657946	1.59128	12.2406	6.79469	4.6622e-06	5.8168e-05	4.23281	100003675	p4ha1b	prolyl 4-hydroxylase, alpha polypeptide I b
ENSDART00000138623	A_15_P446630	1.5865	6.82055	10.1281	2.65413e-08	1.90423e-06	9.44995	100330772	si:ch211-103a14.2	si:ch211-103a14.2
NM_001002130	A_15_P104921	1.58532	10.0081	12.0687	2.25872e-09	4.06515e-07	11.8947	415220	mpdu1b	mannose-P-dolichol utilization defect 1b
NM_001127369	A_15_P664756	1.5753	10.3606	10.2539	2.23845e-08	1.68899e-06	9.62016	563766	npb	neuropeptide B
NM_213310	A_15_P729691	1.55443	8.69609	4.44229	0.00042398	0.00190726	-0.331572	406602	egln3	egl nine homolog 3 (C. elegans)
NM_001113586	A_15_P137661	1.53369	8.36181	12.3091	1.70264e-09	3.49391e-07	12.1724	558926	zgc:171490	zgc:171490
ENSDART00000149410	A_15_P730691	1.52781	8.83753	6.45587	8.53485e-06	9.20492e-05	3.61906	402866	LOC402866	uncharacterized LOC402866
ENSDART00000008841	A_15_P116011	1.52309	8.12837	9.18137	1.00834e-07	4.31579e-06	8.11112	555217	si:dkey-98p3.1	si:dkey-98p3.1
NM_213042	A_15_P206096	1.51611	8.33167	7.66134	1.06557e-06	2.05438e-05	5.72976	406315	rab42a	RAB42, member RAS oncogene family a
ENSDART00000151102	A_15_P488740	1.514	8.99962	11.2845	5.87088e-09	7.36611e-07	10.9517	566040	notum2	notum pectinacetylesterase 2
CT611848	A_15_P300971	1.51266	10.1148	7.38907	1.67601e-06	2.8286e-05	5.27073	572147	mn1a	meningioma 1a
NM_001130634	A_15_P144301	1.512	9.3093	8.78832	1.80654e-07	6.38181e-06	7.52383	100170796	lrp3	low density lipoprotein receptor-related protein 3
ENSDART00000050750	A_15_P119861	1.50539	9.34716	7.58336	1.21195e-06	2.24373e-05	5.59934	368909	rrm2b	ribonucleotide reductase M2 b
ENSDART00000152413	A_15_P672056	1.5017	8.37944	9.66066	5.06936e-08	2.70822e-06	8.80193	100330433	LOC100330433	thioredoxin domain-containing protein 11-like
FP111236	A_15_P772546	1.49526	5.97632	10.7627	1.14185e-08	1.09007e-06	10.2912	336096	wu:fj48c04	wu:fj48c04
BC134064	A_15_P178166	1.47884	7.38739	8.85315	1.63886e-07	6.0444e-06	7.62203	503941	im:7148382	im:7148382
ENSDART00000028011	A_15_P270666	1.4695	9.56662	11.2299	6.28636e-09	7.62595e-07	10.8839	570586	LOC570586	myb/SANT-like DNA-binding domain-containing protein 4-like
CB361990	A_15_P117817	1.46589	7.97964	9.02772	1.26382e-07	4.99441e-06	7.88382	553005	im:6904863	im:6904863
EH505571	A_15_P392090	1.46482	14.8595	6.11076	1.60588e-05	0.000148339	2.97751	334459	wu:fi74c02	wu:fi74c02
NM_001076569	A_15_P513482	1.46249	11.8132	15.6672	4.99558e-11	9.97163e-08	15.5767	561051	fam168b	family with sequence similarity 168, member B
NM_200119	A_15_P162936	1.45657	7.06134	3.22756	0.00534745	0.0145838	-2.84754	386966	erbb2	v-erb-b2 erythroblastic leukemia viral oncogene homolog 2, neuro/glioblastoma derived oncogene homolog
NM_212934	A_15_P633896	1.45236	9.50663	8.6952	2.0796e-07	7.04657e-06	7.38187	405870	ucmab	upper zone of growth plate and cartilage matrix associated b
ENSDART00000139058	A_15_P110657	1.44478	9.46257	8.34016	3.59083e-07	9.91747e-06	6.8304	100007304	si:dkey-175m17.7	si:dkey-175m17.7
NM_001130962	A_15_P147321	1.43637	9.82946	5.40378	6.16474e-05	0.00041725	1.61377	798771	mef2cb	myocyte enhancer factor 2cb
EH448781	A_15_P674271	1.4287	8.0415	4.08144	0.000894681	0.00345004	-1.07945	399650	sb:cb930	sb:cb930
ENSDART00000155615	A_15_P240616	1.42507	7.85685	13.4088	4.93908e-10	2.54212e-07	13.3805	100000277	LOC100000277	autophagy-related protein 2 homolog B-like
BC092173	A_15_P137676	1.42414	7.98281	6.38918	9.63156e-06	0.000100902	3.49635	553357	si:dkey-182g1.3	si:dkey-182g1.3
NM_001076653	A_15_P139501	1.42082	8.81754	3.52332	0.00287739	0.00878461	-2.2392	767715	srd5a1	steroid-5-alpha-reductase, alpha polypeptide 1 (3-oxo-5 alpha-steroid delta 4-dehydrogenase alpha 1)
CK706217	A_15_P553852	1.42057	7.98389	7.3643	1.74737e-06	2.90659e-05	5.22845	335544	wu:fj20h02	wu:fj20h02
ENSDART00000133530	A_15_P178736	1.42044	10.0128	3.97695	0.00111245	0.00410314	-1.29678	565859	asap1b	ArfGAP with SH3 domain, ankyrin repeat and PH domain 1b
BC045899	A_15_P133496	1.41864	10.4222	4.56127	0.00033221	0.00158091	-0.0864742	402804	LOC402804	valacyclovir hydrolase
ENSDART00000101646	A_15_P761121	1.41451	5.83638	9.67212	4.98819e-08	2.69768e-06	8.81812	100005323	LOC100005323	GTPase IMAP family member 8-like
NM_131530	A_15_P105352	1.41398	9.12779	8.47936	2.89335e-07	8.6863e-06	7.04856	58045	hoxc6b	homeo box C6b
NM_001007395	A_15_P168696	1.4137	9.30757	11.2738	5.94952e-09	7.40766e-07	10.9385	492523	def8	differentially expressed in FDCP 8 homolog (mouse)
NM_212834	A_15_P739006	1.41348	11.7828	6.74568	5.08336e-06	6.22854e-05	4.14503	405759	nr5a1b	nuclear receptor subfamily 5, group A, member 1b
NM_212736	A_15_P104373	1.40181	9.93835	9.33759	8.03632e-08	3.71481e-06	8.3393	335250	mecp2	methyl CpG binding protein 2
NM_001113598	A_15_P243501	1.40176	9.05462	4.11868	0.00082798	0.00323429	-1.00205	563955	zgc:172076	zgc:172076
NM_001105697	A_15_P666846	1.40153	8.59788	5.73396	3.26196e-05	0.000255613	2.25869	100126017	gpr84	G protein-coupled receptor 84
ENSDART00000113711	A_15_P664741	1.40066	7.19646	8.23354	4.24351e-07	1.091e-05	6.66161	641417	zgc:123335	zgc:123335
CA474682	A_15_P684174	1.4005	9.27327	6.59716	6.61999e-06	7.55091e-05	3.87695	100307097	si:ch73-110p20.1	si:ch73-110p20.1
ENSDART00000128381	A_15_P676761	1.3981	8.74169	8.07858	5.42299e-07	1.27742e-05	6.41358	793912	nefla	neurofilament, light polypeptide a
EH582267	A_15_P119759	1.38245	9.78869	11.0388	8.00513e-09	8.57408e-07	10.6442	337632	wu:fj88f11	wu:fj88f11
ENSDART00000148440	A_15_P470955	1.37877	8.58417	6.76013	4.95526e-06	6.1125e-05	4.17094	100332741	si:dkey-222l13.1	si:dkey-222l13.1
BI888891	A_15_P688711	1.37862	9.9945	10.9043	9.50853e-09	9.51156e-07	10.4733	368501	si:busm1-172k9.2	si:busm1-172k9.2
ENSDART00000128714	A_15_P656796	1.37769	9.87988	12.9115	8.54891e-10	2.76042e-07	12.8466	405783	ostf1	osteoclast stimulating factor 1
ENSDART00000055176	A_15_P187856	1.3679	8.24815	7.95961	6.55992e-07	1.45344e-05	6.221	560542	epn2	epsin 2
NM_207052	A_15_P752831	1.36778	11.2817	13.1879	6.28852e-10	2.63746e-07	13.1458	323713	midn	midnolin
NM_001020530	A_15_P620942	1.36177	9.15197	8.75738	1.89282e-07	6.56567e-06	7.47679	553551	ern1	endoplasmic reticulum to nucleus signaling 1
ENSDART00000130646	A_15_P268766	1.36122	8.15541	7.94123	6.75674e-07	1.48655e-05	6.19108	100331956	LOC100331956	collagen alpha-1(XXI) chain-like
AW280014	A_15_P391713	1.35069	9.09036	4.92363	0.000159411	0.000889277	0.653301	793849	bco2b	beta-carotene oxygenase 2b
NM_001089335	A_15_P103820	1.34952	9.74357	9.36369	7.7395e-08	3.61566e-06	8.37712	327046	bri3bp	bri3 binding protein
NM_001130607	A_15_P449530	1.34764	7.30697	12.8608	9.05051e-10	2.78181e-07	12.791	570705	ldlrad3	low density lipoprotein receptor class A domain containing 3
ENSDART00000133210	A_15_P673041	1.33859	12.2492	3.01507	0.00832617	0.0209413	-3.27826	562640	si:dkey-28b4.8	si:dkey-28b4.8
NM_131643	A_15_P282046	1.33657	10.0704	10.641	1.3383e-08	1.23466e-06	10.1332	60641	sox9a	SRY-box containing gene 9a
CF595273	A_15_P440525	1.33484	7.75411	5.90979	2.3379e-05	0.000196652	2.59646	393725	rps7	ribosomal protein S7
NM_212879	A_15_P720396	1.33193	6.68004	7.35061	1.78816e-06	2.94102e-05	5.20505	405815	irf10	interferon regulatory factor 10
AI601332	A_15_P516492	1.32998	13.8305	5.53365	4.79122e-05	0.000341056	1.86905	323776	wu:fc09h01	wu:fc09h01
NM_001045128	A_15_P205456	1.32923	7.73925	8.32987	3.64891e-07	9.98811e-06	6.81419	567157	acsl3a	acyl-CoA synthetase long-chain family member 3a
NM_001003602	A_15_P116977	1.32688	8.98897	9.70215	4.78196e-08	2.61188e-06	8.86046	445208	camk2d1	calcium/calmodulin-dependent protein kinase (CaM kinase) II delta 1
ENSDART00000152028	A_15_P508632	1.32522	8.72661	11.1335	7.09893e-09	7.98643e-07	10.7634	569952	LOC569952	centrosome and spindle pole-associated protein 1-like
ENSDART00000156876	A_15_P266906	1.325	7.88124	8.12391	5.04599e-07	1.22425e-05	6.48646	555701	rreb1b	ras responsive element binding protein 1b
NM_001029963	A_15_P760501	1.32124	9.86663	9.13291	1.08245e-07	4.54445e-06	8.03976	568055	ppp1r14c	protein phosphatase 1, regulatory (inhibitor) subunit 14C
NM_001115052	A_15_P668786	1.31891	8.81034	7.63637	1.1103e-06	2.11256e-05	5.6881	562856	si:dkey-281i8.1	si:dkey-281i8.1
NM_183067	A_15_P116905	1.31508	6.75422	12.3162	1.68852e-09	3.49391e-07	12.1806	282554	drd3	dopamine receptor D3
NM_001109724	A_15_P179576	1.31298	11.2262	7.98558	6.29201e-07	1.41262e-05	6.2632	794293	tead3b	TEA domain family member 3 b
EH479777	A_15_P597267	1.31218	11.7612	6.28008	1.1753e-05	0.000117154	3.2943	338304	ppdpfa	pancreatic progenitor cell differentiation and proliferation factor a
BC155251	A_15_P665771	1.31029	7.23432	6.51349	7.69232e-06	8.50455e-05	3.72456	100126120	zgc:173726	zgc:173726
NM_001161671	A_15_P113348	1.3091	8.49568	7.82937	8.09616e-07	1.69141e-05	6.00799	560384	mbnl2	muscleblind-like 2 (Drosophila)
ENSDART00000017774	A_15_P186486	1.30583	8.90426	6.12625	1.56042e-05	0.000145147	3.00665	797409	LOC797409	voltage-dependent calcium channel gamma-5 subunit-like
ENSDART00000081978	A_15_P157951	1.3053	6.50519	6.29552	1.14253e-05	0.000114806	3.323	569498	kcnj6	potassium inwardly-rectifying channel, subfamily J, member 6
ENSDART00000134759	A_15_P289946	1.30527	5.77448	9.13918	1.07255e-07	4.52015e-06	8.049	562357	si:dkey-219c10.4	si:dkey-219c10.4
BI880833	A_15_P688567	1.3045	7.44037	5.55642	4.58515e-05	0.000329977	1.91359	368719	si:busm1-116l04.2	si:busm1-116l04.2
ENSDART00000041035	A_15_P300776	1.30439	7.10127	9.34677	7.93058e-08	3.68385e-06	8.35261	565384	snap91	synaptosomal-associated protein 91
NM_001122624	A_15_P623341	1.30342	10.2118	2.6483	0.0176936	0.0388964	-4.00177	100142648	foxg1d	forkhead box G1d
NM_001024188	A_15_P668696	1.30239	7.00533	7.5335	1.31645e-06	2.38183e-05	5.51551	554063	pcdh2g16	protocadherin 2 gamma 16
BC095820	A_15_P519657	1.30093	6.45634	7.37339	1.72081e-06	2.87767e-05	5.24398	553483	haus7	HAUS augmin-like complex, subunit 7
CK030220	A_15_P402480	1.30053	11.8906	2.82119	0.0124282	0.0290737	-3.66445	334862	wu:fa05f02	wu:fa05f02
AI722292	A_15_P517947	1.29987	10.7104	6.21111	1.33402e-05	0.000129228	3.16573	386985	wu:fc32b03	wu:fc32b03
NM_001024201	A_15_P658546	1.29952	10.6462	10.2971	2.11198e-08	1.65468e-06	9.67825	554076	pcdh2g29	protocadherin 2 gamma 29
NM_001076625	A_15_P114847	1.29851	7.59157	12.734	1.0443e-09	2.92311e-07	12.6512	767687	ttl	tubulin tyrosine ligase
NM_001017794	A_15_P143491	1.2968	7.99613	6.32368	1.0852e-05	0.000110523	3.37526	334648	ficd	FIC domain containing
AW059010	A_15_P518294	1.29334	10.4841	3.20049	0.00565864	0.0152693	-2.90276	386805	wu:fe23c09	wu:fe23c09
ENSDART00000132175	A_15_P655596	1.29085	6.58009	8.97953	1.35733e-07	5.25623e-06	7.81194	30656	nadl1.1	neural adhesion molecule L1.1
ENSDART00000067500	A_15_P190746	1.28976	10.2718	13.5634	4.17905e-10	2.35281e-07	13.5425	557118	zmp:0000001101	zmp:0000001101
BC078331	A_15_P664516	1.28677	7.51214	4.55411	0.000337108	0.00159755	-0.101191	554532	slc9a7	solute carrier family 9 (sodium/hydrogen exchanger), member 7
NM_001099450	A_15_P141111	1.28416	7.0286	4.46157	0.000407508	0.00185367	-0.291781	567414	agpat9l	1-acylglycerol-3-phosphate O-acyltransferase 9, like
ENSDART00000075978	A_15_P284076	1.28275	9.91364	8.1403	4.91651e-07	1.20617e-05	6.51276	560411	LOC560411	ELM2 and SANT domain-containing protein 1-like
NM_001024819	A_15_P140041	1.27991	10.7987	3.98624	0.00109108	0.00404267	-1.27745	554272	rhd	Rh blood group, D antigen
BC095358	A_15_P165441	1.27963	8.49069	8.1717	4.67813e-07	1.16065e-05	6.56302	552973	npat	nuclear protein, ataxia-telangiectasia locus
NM_001045420	A_15_P631011	1.2767	8.29918	12.6441	1.1568e-09	2.97669e-07	12.5511	792257	fa2h	fatty acid 2-hydroxylase
ENSDART00000147742	A_15_P751906	1.27588	10.2055	9.51262	6.25226e-08	3.13426e-06	8.59147	30705	fgfr1a	fibroblast growth factor receptor 1a
NM_131237	A_15_P101193	1.27416	10.2328	7.35477	1.77564e-06	2.9324e-05	5.21218	30485	mxi1	max interacting protein
ENSDART00000083308	A_15_P606712	1.26727	9.71164	8.78783	1.80785e-07	6.38181e-06	7.5231	140820	ptprsa	protein tyrosine phosphatase, receptor type, s, a
ENSDART00000103246	A_15_P187641	1.26718	10.9274	6.52455	7.54079e-06	8.37073e-05	3.74475	553490	scaf1	SR-related CTD-associated factor 1
NM_001045130	A_15_P579912	1.26535	7.29737	8.60979	2.36833e-07	7.76141e-06	7.2507	567344	ccdc11	coiled-coil domain containing 11
AI793430	A_15_P518177	1.26389	7.91925	5.57888	4.39083e-05	0.000320656	1.95747	324901	si:rp71-1g18.5	si:rp71-1g18.5
NM_001076626	A_15_P621411	1.26191	8.00341	4.12508	0.000817026	0.0031989	-0.988744	767688	zgc:154040	zgc:154040
CT727145	A_15_P120183	1.26114	10.9806	7.1917	2.34167e-06	3.59641e-05	4.93155	322801	si:ch211-245h7.2	si:ch211-245h7.2
ENSDART00000124032	A_15_P275684	1.26038	11.58	7.34741	1.79784e-06	2.95092e-05	5.19958	797732	wu:fc66f06	wu:fc66f06
ENSDART00000062459	A_15_P212111	1.25825	9.14429	7.57809	1.22257e-06	2.25544e-05	5.59049	387255	rbm19	RNA binding motif protein 19
ENSDART00000141918	A_15_P223796	1.2573	6.043	7.35898	1.7631e-06	2.92389e-05	5.21937	101883470	LOC101883470	leucine-rich repeat-containing protein 16A-like
NM_001162531	A_15_P631716	1.25255	8.19473	9.57177	5.74805e-08	2.95574e-06	8.67587	794707	syt11b	synaptotagmin XIb
BC129502	A_15_P169926	1.25172	9.21323	5.65346	3.80459e-05	0.000289057	2.1027	791129	ccdc170	coiled-coil domain containing 170
NM_001024128	A_15_P658747	1.25082	9.21302	4.49064	0.000383905	0.00177424	-0.231844	554016	pcdh1g32	protocadherin 1 gamma 32
NM_001202420	A_15_P177681	1.25036	8.57548	8.20259	4.45548e-07	1.11933e-05	6.61232	555595	fam214a	family with sequence similarity 214, member A
CT636570	A_15_P773191	1.2501	9.65903	8.41612	3.19068e-07	9.20708e-06	6.94977	335636	wu:fj32a12	wu:fj32a12
ENSDART00000138590	A_15_P227726	1.24891	10.0318	7.4951	1.40337e-06	2.49101e-05	5.45071	559029	si:ch211-214j24.9	si:ch211-214j24.9
NM_001007185	A_15_P117723	1.24836	8.02212	7.72361	9.62026e-07	1.90593e-05	5.83331	60632	wnt3a	wingless-type MMTV integration site family, member 3A
ENSDART00000103852	A_15_P238786	1.24261	8.14112	10.9626	8.82365e-09	9.0776e-07	10.5475	100535115	LOC100535115	uncharacterized LOC100535115
ENSDART00000156464	A_15_P277201	1.2404	6.26589	10.3852	1.87696e-08	1.52075e-06	9.79601	557848	prr12b	proline rich 12b
NM_001031674	A_15_P208596	1.24019	8.28284	3.41333	0.00362414	0.0106143	-2.46636	567024	lgsn	lengsin, lens protein with glutamine synthetase domain
BC133888	A_15_P178116	1.23761	6.26699	9.86633	3.80263e-08	2.29103e-06	9.09012	557121	ube4a	ubiquitination factor E4A (UFD2 homolog, yeast)
NM_001145567	A_15_P188481	1.23728	6.88759	6.05884	1.76859e-05	0.000159675	2.87958	558857	exosc1	exosome component 1
NM_001045248	A_15_P162446	1.23518	9.50302	10.1157	2.69939e-08	1.91814e-06	9.43304	692275	usp22	ubiquitin specific peptidase 22
ENSDART00000109144	A_15_P395770	1.23464	7.01024	7.8478	7.85769e-07	1.66161e-05	6.03827	564351	ptprnb	protein tyrosine phosphatase, receptor type, Nb
NM_001114484	A_15_P461360	1.23403	8.0083	6.80894	4.54666e-06	5.73742e-05	4.25828	100007793	zgc:175280	zgc:175280
ENSDART00000128291	A_15_P517607	1.23299	9.10203	9.84525	3.9156e-08	2.32364e-06	9.06079	327404	arid4a	AT rich interactive domain 4A (RBP1-like)
ENSDART00000088208	A_15_P319226	1.23196	8.30671	6.57869	6.8425e-06	7.75236e-05	3.84339	565797	LOC565797	low-density lipoprotein receptor-related protein 1-like
NM_001145633	A_15_P628424	1.23124	8.12362	5.2398	8.50088e-05	0.000538218	1.28859	100149820	fam35a	family with sequence similarity 35, member A
BC077081	A_15_P656871	1.23114	9.99914	7.40351	1.63584e-06	2.77665e-05	5.29532	353224	nrarpa	notch-regulated ankyrin repeat protein a
NM_131432	A_15_P142876	1.2302	6.51276	11.6708	3.64393e-09	5.33398e-07	11.4234	30709	tyro3	TYRO3 protein tyrosine kinase
NM_182869	A_15_P108116	1.22863	8.33475	8.98377	1.34883e-07	5.2418e-06	7.81827	359828	hic2	hypermethylated in cancer 2
BI880206	A_15_P688371	1.22854	10.9753	6.24397	1.25577e-05	0.000123699	3.22709	368451	si:busm1-40g1.2	si:busm1-40g1.2
ENSDART00000002851	A_15_P106720	1.22537	11.8976	6.93064	3.67396e-06	4.93994e-05	4.47457	321248	kdm7aa	lysine (K)-specific demethylase 7Aa
ENSDART00000113294	A_15_P467700	1.22508	8.79461	6.62614	6.28604e-06	7.25671e-05	3.92949	565921	fzd3a	frizzled homolog 3a
ENSDART00000090635	A_15_P165246	1.22427	7.83242	6.4924	7.99027e-06	8.75024e-05	3.68598	559569	LOC559569	egl nine homolog 2-like
NM_212997	A_15_P620766	1.22243	8.84465	5.303	7.50762e-05	0.000487707	1.4143	406270	acbd3	acyl-Coenzyme A binding domain containing 3
ENSDART00000121530	A_15_P204136	1.22216	5.81955	6.36103	1.01375e-05	0.000104453	3.44438	101883001	LOC101883001	GTPase IMAP family member 8-like
ENSDART00000109029	A_15_P118276	1.21958	7.48238	8.14958	4.84475e-07	1.19122e-05	6.52763	100000844	map6a	microtubule-associated protein 6a
ENSDART00000021577	A_15_P177636	1.21927	9.71996	8.64078	2.259e-07	7.49275e-06	7.29839	565544	phf21ab	PHD finger protein 21Ab
EH584150	A_15_P449700	1.21738	7.11653	7.3242	1.86967e-06	3.04092e-05	5.15985	325247	wu:fc62b05	wu:fc62b05
NM_001007352	A_15_P366130	1.21654	11.1447	6.904	3.8488e-06	5.1217e-05	4.42739	492480	rnf24	ring finger protein 24
ENSDART00000113221	A_15_P461120	1.21643	9.03081	5.2933	7.65195e-05	0.000495909	1.39503	100318080	tfap4	transcription factor AP-4 (activating enhancer binding protein 4)
ENSDART00000156418	A_15_P772966	1.2164	10.2253	9.81099	4.10669e-08	2.39102e-06	9.01305	100148744	si:dkey-7i8.1	si:dkey-7i8.1
ENSDART00000041725	A_15_P160481	1.21609	6.87669	9.68587	4.89264e-08	2.6591e-06	8.83752	100001629	sfmbt1	Scm-like with four mbt domains 1
NM_200837	A_15_P675851	1.2159	10.4068	5.12601	0.00010645	0.000644778	1.06116	393810	zgc:73359	zgc:73359
ENSDART00000104299	A_15_P187146	1.21484	10.4498	10.6924	1.25118e-08	1.18415e-06	10.2002	101884361	LOC101884361	2',3'-cyclic-nucleotide 3'-phosphodiesterase-like
ENSDART00000155894	A_15_P187851	1.21125	7.16976	7.95441	6.61498e-07	1.46269e-05	6.21254	100006233	arhgap23a	Rho GTPase activating protein 23a
BC154743	A_15_P279481	1.2097	6.44488	8.54899	2.59937e-07	8.19814e-06	7.15674	327130	si:ch211-263m18.4	si:ch211-263m18.4
NM_131319	A_15_P409735	1.20904	8.34092	3.76299	0.00174048	0.0058604	-1.7419	30582	opn1sw1	opsin 1 (cone pigments), short-wave-sensitive 1
ENSDART00000151477	A_15_P510414	1.20837	7.81406	5.52878	4.83656e-05	0.000343344	1.85951	100536063	si:dkey-43i4.1	si:dkey-43i4.1
BC155766	A_15_P164881	1.20603	8.57065	6.95905	3.49668e-06	4.80688e-05	4.52476	553302	znf41	ZNF41 protein
ENSDART00000054092	A_15_P412345	1.20443	9.58727	9.24247	9.22395e-08	4.05061e-06	8.20073	100536827	LOC100536827	AT-rich interactive domain-containing protein 5B-like
ENSDART00000137142	A_15_P446815	1.20235	7.10959	6.58908	6.71638e-06	7.63706e-05	3.86227	101884663	LOC101884663	uncharacterized LOC101884663
BC049432	A_15_P133546	1.20175	10.6715	8.16724	4.71129e-07	1.16756e-05	6.55588	334032	smarca2	SWI/SNF related, matrix associated, actin dependent regulator of chromatin, subfamily a, member 2
NM_001082827	A_15_P142511	1.20173	9.51784	6.45275	8.58325e-06	9.25196e-05	3.61332	561952	2005-03-01	membrane-associated ring finger (C3HC4) 5
NM_001113376	A_15_P185551	1.20007	8.56308	11.4222	4.94565e-09	6.49321e-07	11.1215	567241	lepr	leptin receptor
BC154368	A_15_P658091	1.20005	9.97186	7.00036	3.25466e-06	4.56922e-05	4.59754	323733	top2a	topoisomerase (DNA) II alpha
CT610642	A_15_P520367	1.19703	15.9794	8.19191	4.53119e-07	1.1293e-05	6.59529	337454	wu:fj68b04	wu:fj68b04
ENSDART00000156905	A_15_P556487	1.19615	9.49084	4.83141	0.000191912	0.00102446	0.466116	553343	LOC553343	uncharacterized LOC553343
EB838198	A_15_P102241	1.19541	7.26381	5.0335	0.000127954	0.000746015	0.875242	100034411	si:ch211-284a16.2	si:ch211-284a16.2
NM_212820	A_15_P676801	1.19504	11.8805	8.01976	5.95678e-07	1.35959e-05	6.3186	404209	cnr1	cannabinoid receptor 1
NM_001020816	A_15_P657132	1.19375	9.11194	7.67633	1.03962e-06	2.02188e-05	5.75474	321937	frmd6	FERM domain containing 6
NM_201072	A_15_P164561	1.19368	12.7393	12.6372	1.16589e-09	2.97669e-07	12.5435	394047	rtn3	reticulon 3
ENSDART00000124129	A_15_P153141	1.19271	8.04571	8.02135	5.94155e-07	1.3594e-05	6.32119	100151255	itgav	integrin, alpha V
NM_001002187	A_15_P621406	1.18992	6.24649	7.00713	3.21666e-06	4.53617e-05	4.60946	431734	cyp2x8	cytochrome P450, family 2, subfamily X, polypeptide 8
ENSDART00000110323	A_15_P225652	1.18884	7.68234	6.46167	8.44586e-06	9.14702e-05	3.6297	101885485	LOC101885485	uncharacterized LOC101885485
ENSDART00000139029	A_15_P654421	1.18683	9.68013	3.81551	0.00155917	0.00536379	-1.63269	557875	smarcad1	SWI/SNF-related, matrix-associated actin-dependent regulator of chromatin, subfamily a, containing DEAD/H box 1
AI641705	A_15_P407868	1.1837	9.02309	4.16453	0.000752723	0.00299575	-0.906798	324251	wu:fc22g10	wu:fc22g10
NM_001083844	A_15_P112019	1.18289	12.7064	6.89392	3.91718e-06	5.18754e-05	4.40952	565402	col11a1a	collagen, type XI, alpha 1a
ENSDART00000020923	A_15_P192281	1.18113	7.13344	3.21428	0.00549802	0.0149166	-2.87466	555704	mdn1	midasin homolog (yeast)
ENSDART00000082830	A_15_P145016	1.18098	9.65991	7.39962	1.64655e-06	2.78531e-05	5.28871	562097	LOC562097	uncharacterized LOC562097
ENSDART00000143208	A_15_P100449	1.18082	9.38389	8.78882	1.80515e-07	6.38181e-06	7.52461	565971	etnk1	ethanolamine kinase 1
ENSDART00000062311	A_15_P158036	1.17989	8.92771	7.73146	9.49735e-07	1.88718e-05	5.84634	402835	si:dkey-250d21.1	si:dkey-250d21.1
ENSDART00000125345	A_15_P191161	1.17887	7.64697	8.44578	3.04745e-07	8.98031e-06	6.99616	567508	si:dkey-237h12.3	si:dkey-237h12.3
ENSDART00000104799	A_15_P178546	1.17826	8.71668	5.5889	4.30692e-05	0.000315855	1.97702	561679	col11a2	collagen type XI alpha-2
EH447335	A_15_P709621	1.17155	10.5724	7.02245	3.13246e-06	4.44886e-05	4.63637	448869	im:6908806	im:6908806
NM_001128270	A_15_P145071	1.16889	11.3654	8.70319	2.05455e-07	6.98325e-06	7.3941	796180	LOC796180	uncharacterized LOC796180
ENSDART00000127084	A_15_P586972	1.16796	8.56164	5.97638	2.06307e-05	0.000179473	2.72332	100537452	LOC100537452	semaphorin-7A-like
AY700589	A_15_P133241	1.16589	7.3822	7.74971	9.21816e-07	1.85691e-05	5.87656	100001945	desrt	ARID transcription factor
ENSDART00000100214	A_15_P165651	1.16281	9.68227	7.5126	1.36304e-06	2.44512e-05	5.48026	492366	nufip2	nuclear fragile X mental retardation protein interacting protein 2
NM_001002873	A_15_P642731	1.1627	7.68174	6.82854	4.39265e-06	5.58156e-05	4.29326	442930	ctdp1	CTD (carboxy-terminal domain, RNA polymerase II, polypeptide A) phosphatase, subunit 1
XM_005174094	A_15_P591727	1.16	8.82001	7.63284	1.11678e-06	2.11938e-05	5.6822	101882228	LOC101882228	protein diaphanous homolog 1-like
ENSDART00000046527	A_15_P205826	1.15985	8.72185	7.36619	1.74182e-06	2.89955e-05	5.23168	550629	tekt2	tektin 2 (testicular)
NM_001037676	A_15_P235706	1.15626	9.36753	8.13862	4.92962e-07	1.20751e-05	6.51006	556959	tnikb	TRAF2 and NCK interacting kinase b
ENSDART00000155655	A_15_P208381	1.15599	8.29634	8.41667	3.18796e-07	9.20708e-06	6.95063	558659	zgc:162738	zgc:162738
BC164042	A_15_P658871	1.15524	12.751	8.24001	4.20056e-07	1.08872e-05	6.67189	406447	hmga1a	high mobility group AT-hook 1a
NM_001030205	A_15_P208301	1.15445	9.86512	4.88441	0.000172481	0.000947741	0.573787	566279	atf7a	activating transcription factor 7a
EE322470	A_15_P117562	1.1538	12.6367	8.05685	5.61403e-07	1.30718e-05	6.37856	321147	sb:cb188	sb:cb188
NM_001045273	A_15_P163726	1.15366	6.8166	9.60274	5.50132e-08	2.88288e-06	8.71989	30297	cdh4	cadherin 4, retinal
NM_001130643	A_15_P498477	1.15342	7.73752	8.24468	4.16984e-07	1.08738e-05	6.67931	100005603	ssbp3a	single stranded DNA binding protein 3a
NM_194265	A_15_P102539	1.15287	7.11821	9.61832	5.38149e-08	2.84042e-06	8.74199	368382	si:rp71-1h3.1	si:rp71-1h3.1
ENSDART00000114831	A_15_P288956	1.15167	7.06513	7.70092	9.98467e-07	1.95744e-05	5.79565	100149425	LOC100149425	protein-lysine methyltransferase METTL21E-like
ENSDART00000106092	A_15_P772281	1.15001	5.84007	5.18619	9.44912e-05	0.000586086	1.18164	100005785	LOC100005785	uncharacterized LOC100005785
NM_001109705	A_15_P622151	1.14892	16.7521	6.83654	4.33139e-06	5.51649e-05	4.30751	559768	zgc:173593	zgc:173593
ENSDART00000127988	A_15_P156536	1.14866	13.3139	6.92871	3.68637e-06	4.95055e-05	4.47115	323005	nktr	natural killer-tumor recognition sequence
NM_001113797	A_15_P197131	1.14757	6.78297	7.99744	6.17347e-07	1.39743e-05	6.28244	559639	socs5b	suppressor of cytokine signaling 5b
ENSDART00000135052	A_15_P655151	1.14736	6.96219	6.47148	8.29758e-06	9.02353e-05	3.64767	568512	slc8a4a	solute carrier family 8 (sodium/calcium exchanger), member 4a
NM_001013331	A_15_P208351	1.14693	9.19839	6.30181	1.12947e-05	0.000113791	3.33468	503753	zgc:113263	zgc:113263
AI545005	A_15_P403965	1.14562	7.77527	4.85905	0.000181516	0.000982385	0.522288	322791	wu:fb73e05	wu:fb73e05
NM_001083575	A_15_P726211	1.14503	10.3887	5.23459	8.58856e-05	0.000543143	1.27821	799447	eomesb	eomesodermin homolog b
ENSDART00000124022	A_15_P244326	1.14441	8.96997	8.64946	2.22933e-07	7.42048e-06	7.31173	100537196	LOC100537196	target of rapamycin complex 2 subunit MAPKAP1-like
NM_001004013	A_15_P111389	1.1444	8.1329	3.26156	0.00498049	0.0137764	-2.77806	445563	spata4	spermatogenesis associated 4
ENSDART00000052971	A_15_P117850	1.14418	11.4254	4.47823	0.000393808	0.00180556	-0.257432	402861	rab11fip1b	RAB11 family interacting protein 1 (class I) b
BC152292	A_15_P731737	1.14367	11.3239	8.23595	4.22749e-07	1.08962e-05	6.66543	100307097	si:ch73-110p20.1	si:ch73-110p20.1
ENSDART00000082215	A_15_P176821	1.14282	8.29987	4.46612	0.000403725	0.00184183	-0.282412	100002345	stpg1	sperm-tail PG-rich repeat containing 1
BC076361	A_15_P664491	1.14226	10.8397	5.11424	0.000108964	0.000656328	1.03757	58038	stx1b	syntaxin 1B
DQ402073	A_15_P166651	1.13856	8.72949	7.12178	2.63953e-06	3.92934e-05	4.81009	798710	zbtb4	zinc finger and BTB domain containing 4
AI626704	A_15_P463735	1.13837	8.98554	5.72533	3.3161e-05	0.000258984	2.242	368613	si:busm1-48c11.1	si:busm1-48c11.1
ENSDART00000110121	A_15_P259591	1.13648	8.81516	7.31007	1.91488e-06	3.0961e-05	5.13562	555484	stard13a	StAR-related lipid transfer (START) domain containing 13a
AW154554	A_15_P465235	1.13631	9.8418	2.83791	0.0120083	0.02826	-3.63146	560988	si:ch211-132a5.3	si:ch211-132a5.3
ENSDART00000104701	A_15_P446245	1.13554	7.19287	5.4883	5.23082e-05	0.000366124	1.78013	560863	LOC560863	GTPase IMAP family member 8-like
NM_194402	A_15_P192916	1.13508	7.52687	6.10998	1.60821e-05	0.00014843	2.97604	373121	mknk2b	MAP kinase-interacting serine/threonine kinase 2b
ENSDART00000058645	A_15_P119781	1.13481	7.35908	8.71325	2.02346e-07	6.93122e-06	7.40948	553265	tbcd	tubulin-specific chaperone d
ENSDART00000105691	A_15_P157011	1.13259	9.91163	3.04344	0.00784973	0.0199279	-3.22116	402880	LOC402880	uncharacterized LOC402880
NM_001278851	A_15_P242826	1.13076	7.58637	6.24811	1.24626e-05	0.000122985	3.2348	101180909	shroom3	shroom family member 3
ENSDART00000139121	A_15_P109926	1.1303	11.1122	10.5668	1.47527e-08	1.31143e-06	10.0361	100007636	si:dkey-21c19.3	si:dkey-21c19.3
NR_023341	A_15_P632806	1.12919	10.7992	7.30105	1.94435e-06	3.13912e-05	5.12014	100002303	wu:fb55f04	wu:fb55f04
ENSDART00000018743	A_15_P177561	1.12888	8.44619	7.03518	3.06425e-06	4.36327e-05	4.65871	563332	phf20a	PHD finger protein 20, a
NM_001128272	A_15_P628391	1.12732	7.84014	5.81413	2.80094e-05	0.000226437	2.41319	796610	zgc:171482	zgc:171482
BC067712	A_15_P133936	1.1256	13.9524	2.7309	0.014954	0.0338221	-3.84154	407674	tnfrsf11b	tumor necrosis factor receptor superfamily, member 11b
NM_001128711	A_15_P184456	1.12515	8.38091	5.79366	2.91181e-05	0.000233594	2.37383	561969	gpr176	G protein-coupled receptor 176
NM_001111254	A_15_P651331	1.12514	9.72646	9.34632	7.93578e-08	3.68385e-06	8.35195	100008100	zgc:174180	zgc:174180
ENSDART00000085136	A_15_P109646	1.12507	11.4462	3.00114	0.00857046	0.0214281	-3.30626	563453	si:ch211-229n1.3	si:ch211-229n1.3
EH584089	A_15_P594182	1.12443	8.93052	9.7651	4.37831e-08	2.48572e-06	8.94887	797143	si:dkey-242k1.6	si:dkey-242k1.6
ENSDART00000038430	A_15_P554257	1.12435	6.44589	4.26981	0.000605119	0.0025145	-0.688344	557441	akap13	A kinase (PRKA) anchor protein 13
ENSDART00000126048	A_15_P678286	1.12416	7.54617	3.27733	0.00481881	0.0134204	-2.74578	794425	LOC794425	nucleolar protein 58-like
NM_001076592	A_15_P152926	1.12391	7.95572	5.90254	2.37007e-05	0.000198322	2.5826	767652	zgc:153702	zgc:153702
EB904281	A_15_P773654	1.12263	11.084	11.7208	3.42873e-09	5.16073e-07	11.4835	368501	si:busm1-172k9.2	si:busm1-172k9.2
AI558478	A_15_P267066	1.12105	6.19058	9.37844	7.57672e-08	3.57692e-06	8.39848	566465	apoba	apolipoprotein Ba
NM_001135108	A_15_P102613	1.12088	8.35061	10.6839	1.26514e-08	1.1918e-06	10.1892	556792	capn7	calpain 7
BC154428	A_15_P665701	1.11917	11.9853	5.91193	2.32853e-05	0.000196192	2.60054	557957	strbp	spermatid perinuclear RNA binding protein
ENSDART00000146759	A_15_P656561	1.11751	8.91177	11.292	5.81568e-09	7.33879e-07	10.9611	415234	med22	mediator complex subunit 22
BC154829	A_15_P733181	1.11345	12.6182	8.73587	1.95535e-07	6.72942e-06	7.44401	100307097	si:ch73-110p20.1	si:ch73-110p20.1
ENSDART00000050551	A_15_P381250	1.11315	11.1175	7.1578	2.48143e-06	3.74723e-05	4.87275	100526672	ptprsb	protein tyrosine phosphatase, receptor type, s, b
AI658347	A_15_P404465	1.11166	8.06188	10.2824	2.15407e-08	1.6619e-06	9.65854	324217	wu:fc21h12	wu:fc21h12
AI959616	A_15_P612062	1.11017	11.1121	6.85455	4.19667e-06	5.4148e-05	4.33958	325792	wu:fd11h09	wu:fd11h09
BC142880	A_15_P755771	1.10807	10.4959	10.6052	1.4026e-08	1.26416e-06	10.0865	565797	LOC565797	low-density lipoprotein receptor-related protein 1-like
ENSDART00000105284	A_15_P696166	1.10804	8.34305	7.20744	2.2796e-06	3.52735e-05	4.9588	100144559	ncoa6	nuclear receptor coactivator 6
ENSDART00000078041	A_15_P307351	1.10775	8.0681	5.33693	7.02464e-05	0.000462766	1.48159	100332173	LOC100332173	WD repeat-containing protein 7-like
NM_001123063	A_15_P724706	1.10502	9.87569	6.92001	3.74272e-06	5.02009e-05	4.45576	100144569	dpys	dihydropyrimidinase
NM_001110484	A_15_P568047	1.10363	7.11438	4.65728	0.000273115	0.00135674	0.110599	799960	dolk	dolichol kinase
ENSDART00000121809	A_15_P567482	1.10269	10.8602	6.61256	6.44025e-06	7.40887e-05	3.90489	557353	gnas	GNAS complex locus
NM_200395	A_15_P377785	1.10176	10.8304	4.85809	0.000181865	0.000983305	0.52035	393366	rasl12	RAS-like, family 12
NM_001195784	A_15_P378680	1.1015	8.84708	6.67621	5.74972e-06	6.79841e-05	4.02001	100329562	fep15	fep15 selenoprotein
ENSDART00000111777	A_15_P435575	1.10145	6.849	8.32924	3.65252e-07	9.98811e-06	6.81319	564344	abca3b	ATP-binding cassette, sub-family A (ABC1), member 3b
ENSDART00000153272	A_15_P705396	1.09866	8.62662	7.90949	7.11142e-07	1.5506e-05	6.13929	794333	bahcc1	BAH domain and coiled-coil containing 1
ENSDART00000154790	A_15_P518452	1.09833	7.88825	9.37463	7.6184e-08	3.57692e-06	8.39297	560645	LOC560645	glycerophosphodiester phosphodiesterase domain-containing protein 5-like
NM_199530	A_15_P157441	1.09752	9.81769	10.0413	2.98796e-08	2.05309e-06	9.33146	266638	sec31a	sec31 homolog A (S. cerevisiae)
BC155828	A_15_P690976	1.0975	10.7242	7.92623	6.92191e-07	1.5153e-05	6.16663	100307097	si:ch73-110p20.1	si:ch73-110p20.1
ENSDART00000136591	A_15_P184246	1.09687	9.3959	7.44527	1.5252e-06	2.64524e-05	5.36632	559432	swt1	SWT1 RNA endoribonuclease homolog (S. cerevisiae)
NM_131118	A_15_P113899	1.09524	8.87413	8.85441	1.63576e-07	6.0444e-06	7.62394	30340	hoxb4a	homeo box B4a
ENSDART00000024453	A_15_P417785	1.09519	11.437	3.68163	0.0020642	0.00672857	-1.91098	553758	usp7	ubiquitin specific peptidase 7 (herpes virus-associated)
ENSDART00000100743	A_15_P167861	1.09417	9.1197	8.07579	5.44709e-07	1.28053e-05	6.4091	555837	cttnbp2	cortactin binding protein 2
NM_001024220	A_15_P113586	1.09371	8.51382	4.42476	0.000439542	0.00196199	-0.367763	554151	bcap29	B-cell receptor-associated protein 29
BC044335	A_15_P133416	1.093	12.1503	5.10289	0.000111448	0.000668051	1.01478	30430	dnmt1	DNA (cytosine-5-)-methyltransferase 1
AI601722	A_15_P516687	1.09258	6.51139	6.74817	5.06111e-06	6.22285e-05	4.14949	323585	wu:fc03g10	wu:fc03g10
NM_199948	A_15_P101110	1.09213	11.7691	8.61634	2.34477e-07	7.71473e-06	7.26079	335357	syt4	synaptotagmin IV
CT723881	A_15_P328351	1.09196	9.48358	4.09209	0.000875066	0.00338592	-1.05731	321970	wu:fb39g11	wu:fb39g11
NM_001100092	A_15_P176301	1.09106	7.55821	7.07531	2.85919e-06	4.15207e-05	4.72899	100005195	map7d2a	MAP7 domain containing 2a
NM_001244080	A_15_P138896	1.0903	9.80221	5.06829	0.000119386	0.000706174	0.945265	337730	capn8	calpain 8
ENSDART00000115034	A_15_P593028	1.08778	8.02153	9.45522	6.78631e-08	3.31127e-06	8.50916	798858	brwd1	bromodomain and WD repeat domain containing 1
NM_001079972	A_15_P532057	1.08692	9.06334	7.76873	8.93626e-07	1.81343e-05	5.90802	558560	lcor	ligand dependent nuclear receptor corepressor
AW232069	A_15_P521362	1.08683	7.94711	3.42255	0.00355471	0.0104444	-2.44735	335443	wu:fj13b04	wu:fj13b04
NM_001163294	A_15_P551647	1.08537	8.20067	6.05034	1.79681e-05	0.000161558	2.86352	100004688	col27a1a	collagen, type XXVII, alpha 1a
ENSDART00000149612	A_15_P490487	1.08493	10.2174	4.36957	0.000492437	0.00214831	-0.481792	569695	znf366	zinc finger protein 366
ENSDART00000109040	A_15_P372695	1.08486	6.79506	4.09981	0.000861124	0.00334472	-1.04127	570001	LOC570001	probable G-protein coupled receptor 158-like
ENSDART00000023545	A_15_P161126	1.08434	6.8289	6.03911	1.83484e-05	0.000163704	2.84227	553563	ints2	integrator complex subunit 2
ENSDART00000130621	A_15_P757891	1.08222	7.73113	6.54327	7.29124e-06	8.15141e-05	3.77891	101882079	LOC101882079	zinc finger BED domain-containing protein 1-like
ENSDART00000140226	A_15_P203656	1.08198	7.76521	8.08144	5.39833e-07	1.27316e-05	6.41819	569358	si:dkey-283b15.4	si:dkey-283b15.4
NM_001128695	A_15_P631272	1.0814	7.48578	6.7435	5.10304e-06	6.24916e-05	4.14111	558627	zgc:193865	zgc:193865
NM_001044833	A_15_P142721	1.07961	8.58918	7.25924	2.08723e-06	3.29023e-05	5.04822	557602	dyrk2	dual-specificity tyrosine-(Y)-phosphorylation regulated kinase 2
NM_001102573	A_15_P420605	1.07935	7.43175	7.18445	2.37085e-06	3.62765e-05	4.91899	100124530	ctgfb	connective tissue growth factor b
ENSDART00000138852	A_15_P672996	1.07863	9.44292	7.17391	2.41394e-06	3.68076e-05	4.90072	558430	lcorl	ligand dependent nuclear receptor corepressor-like
ENSDART00000041468	A_15_P763271	1.07797	9.20333	8.03571	5.80679e-07	1.34069e-05	6.3444	100332265	LOC100332265	AP-1 complex-associated regulatory protein-like
NM_001105524	A_15_P166866	1.07788	6.85311	7.59542	1.188e-06	2.2106e-05	5.61956	564075	ttll6	tubulin tyrosine ligase-like family, member 6
NM_001114932	A_15_P414755	1.07786	8.53033	5.82161	2.76153e-05	0.000223663	2.42756	100141368	wapalb	wings apart-like homolog b (Drosophila)
BC159211	A_15_P658391	1.07679	8.91789	4.03691	0.000981654	0.00371816	-1.17205	100151503	LOC100151503	oocyte zinc finger protein XlCOF6-like
BC047827	A_15_P105718	1.07627	13.5641	7.19401	2.33247e-06	3.58893e-05	4.93554	403020	smarcc1a	SWI/SNF related, matrix associated, actin dependent regulator of chromatin, subfamily c, member 1a
BC090504	A_15_P134246	1.07592	10.7248	6.1808	1.41068e-05	0.000134964	3.10903	321166	apobb.1	apolipoprotein Bb, tandem duplicate 1
BI897140	A_15_P395910	1.07563	10.0618	6.72413	5.28096e-06	6.41339e-05	4.10633	335192	wu:fk86f03	wu:fk86f03
NM_131084	A_15_P750781	1.07414	7.19673	3.98707	0.00108919	0.00403909	-1.27572	30295	rho	rhodopsin
ENSDART00000102603	A_15_P411835	1.07391	8.77603	3.07145	0.00740559	0.0190025	-3.16465	101882011	LOC101882011	ras and Rab interactor 2-like
ENSDART00000081319	A_15_P492697	1.07172	8.39754	7.99008	6.24671e-07	1.4082e-05	6.27051	100005490	zrsr2	zinc finger (CCCH type), RNA-binding motif and serine/arginine rich 2
ENSDART00000145177	A_15_P149446	1.07142	7.66549	8.22891	4.27453e-07	1.09262e-05	6.65424	751632	exosc5	exosome component 5
NM_001082945	A_15_P621823	1.06954	9.43675	8.47881	2.89583e-07	8.6863e-06	7.0477	100001368	gbp4	guanylate binding protein 4
AI667501	A_15_P674576	1.06853	8.82426	4.617	0.000296477	0.00144436	0.0279939	324749	wu:fc41b03	wu:fc41b03
NM_001114476	A_15_P633230	1.06768	8.73636	9.40483	7.29468e-08	3.47439e-06	8.4366	100003170	mark1	MAP/microtubule affinity-regulating kinase 1
ENSDART00000109978	A_15_P245076	1.06685	10.2075	6.15758	1.4725e-05	0.000138881	3.06551	559312	LOC559312	zinc finger CCCH domain-containing protein 6-like
NM_131600	A_15_P107325	1.06547	8.31722	8.81583	1.73328e-07	6.25948e-06	7.56557	58123	hsf1	heat shock transcription factor 1
BC077098	A_15_P117301	1.06524	9.43084	7.27886	2.01885e-06	3.22085e-05	5.082	553499	LOC553499	uncharacterized LOC553499
ENSDART00000110291	A_15_P410355	1.06493	7.86191	3.55764	0.00267744	0.00829293	-2.16815	100331561	srxn1	sulfiredoxin 1 homolog (S. cerevisiae)
ENSDART00000100222	A_15_P664816	1.06434	9.398	8.23282	4.24834e-07	1.091e-05	6.66046	573209	cry2a	cryptochrome 2a
NM_001077432	A_15_P108112	1.06339	8.98355	6.67716	5.73995e-06	6.79418e-05	4.02174	565010	si:ch211-57i17.1	si:ch211-57i17.1
NM_001166121	A_15_P180896	1.06274	5.65148	5.01934	0.000131621	0.000762722	0.846706	568049	aqp3b	aquaporin 3b
BC090746	A_15_P134336	1.06022	6.78857	7.13121	2.59715e-06	3.88194e-05	4.82651	327248	zmym4	zinc finger, MYM-type 4
NM_001045380	A_15_P152271	1.05754	11.6806	6.45188	8.59679e-06	9.26201e-05	3.61172	751663	zgc:153389	zgc:153389
ENSDART00000140301	A_15_P268831	1.05682	6.03109	6.53475	7.40375e-06	8.24875e-05	3.76337	560706	LOC560706	novel protein similar to H.sapiens TTC9, tetratricopeptide repeat domain 9 (TTC9)
NM_001018123	A_15_P136381	1.05538	8.07992	6.34331	1.04701e-05	0.000107326	3.41162	553179	kitlga	kit ligand a
NM_001077369	A_15_P746356	1.0551	7.6382	8.44906	3.03203e-07	8.97226e-06	7.00129	555601	ccdc151	coiled-coil domain containing 151
ENSDART00000014465	A_15_P464920	1.05507	8.37844	10.3001	2.10356e-08	1.65468e-06	9.68224	793823	hip1	huntingtin interacting protein 1
BC091912	A_15_P134426	1.05245	10.7594	5.92109	2.28871e-05	0.000193772	2.61803	798572	ms4a17a.14	membrane-spanning 4-domains, subfamily A, member 17A.14
EH444882	A_15_P464260	1.05202	7.99559	7.97983	6.3503e-07	1.42116e-05	6.25386	324898	wu:fc47b11	wu:fc47b11
NM_131374	A_15_P100157	1.05169	7.73783	10.01	3.11891e-08	2.10067e-06	9.28855	30647	psme2	proteasome activator subunit 2
ENSDART00000143442	A_15_P203886	1.05167	12.6157	2.99761	0.00863335	0.0215633	-3.31333	553311	leprel2	leprecan-like 2
NM_199886	A_15_P170501	1.05155	7.34629	3.54169	0.00276861	0.0085142	-2.20119	334304	ela2l	elastase 2 like
AW175245	A_15_P773571	1.05153	10.2289	3.34134	0.0042144	0.0120395	-2.6145	334153	wu:fi33h02	wu:fi33h02
BC150168	A_15_P178781	1.0507	6.95979	6.9869	3.33151e-06	4.64739e-05	4.57386	100005291	ercc6l	excision repair cross-complementing rodent repair deficiency, complementation group 6-like
NM_001083820	A_15_P640259	1.04909	9.08722	6.94969	3.5541e-06	4.83803e-05	4.50823	553495	LOC553495	uncharacterized LOC553495
NM_001008643	A_15_P193171	1.04833	10.9147	8.55797	2.56382e-07	8.15109e-06	7.17065	494100	nabp1a	nucleic acid binding protein 1a
NM_001128355	A_15_P633486	1.04746	8.58459	8.61106	2.36375e-07	7.75798e-06	7.25265	794656	LOC794656	novel NACHT domain containing protein
NM_131503	A_15_P106811	1.0463	10.7472	9.50882	6.2862e-08	3.1441e-06	8.58603	57931	axin1	axin 1
NM_001076762	A_15_P115603	1.04546	9.22924	11.0009	8.40183e-09	8.86918e-07	10.5962	563220	si:ch211-239e6.4	si:ch211-239e6.4
NM_001003478	A_15_P113917	1.04466	8.84684	8.03821	5.78364e-07	1.33675e-05	6.34844	445084	prr15la	proline rich 15-like a
NM_001002424	A_15_P121308	1.04245	8.33264	7.03785	3.05016e-06	4.34641e-05	4.66339	436697	slc48a1a	solute carrier family 48 (heme transporter), member 1a
NM_200107	A_15_P194351	1.04223	9.89803	3.60959	0.00240094	0.00760163	-2.06048	378866	ddit4	DNA-damage-inducible transcript 4
BC055508	A_15_P664306	1.04155	9.56608	6.46667	8.36991e-06	9.08893e-05	3.63886	569354	brd2b	bromodomain containing 2b
ENSDART00000101871	A_15_P180541	1.04071	6.06052	10.1794	2.47548e-08	1.81514e-06	9.5196	100004739	LOC100004739	cysteinyl leukotriene receptor 2-like
EH609553	A_15_P674076	1.03997	7.77883	7.38056	1.70018e-06	2.84968e-05	5.25621	322087	wu:fb49d08	wu:fb49d08
ENSDART00000134478	A_15_P137366	1.03944	12.7213	7.07816	2.84516e-06	4.13716e-05	4.73398	100006786	zgc:174563	zgc:174563
ENSDART00000080014	A_15_P176816	1.03938	8.46276	5.54408	4.69565e-05	0.000335838	1.88947	100000836	rps8b	ribosomal protein S8b
ENSDART00000123077	A_15_P761446	1.03922	7.45905	6.5347	7.40443e-06	8.24875e-05	3.76328	100537850	LOC100537850	FCH and double SH3 domains protein 2-like
NM_001020721	A_15_P365390	1.03909	8.89794	7.11275	2.6808e-06	3.96646e-05	4.79435	553750	mtmr1a	myotubularin related protein 1a
ENSDART00000112694	A_15_P459965	1.03834	7.59401	9.84757	3.90299e-08	2.32364e-06	9.06402	797104	LOC797104	protein FAM171A2-like
NM_194364	A_15_P174876	1.03831	6.9796	9.98904	3.20996e-08	2.12292e-06	9.25976	266754	adra2da	adrenergic, alpha-2D-, receptor a
NM_001045094	A_15_P192861	1.03593	7.41279	6.88843	3.95496e-06	5.22591e-05	4.39978	566003	si:ch211-89p3.3	si:ch211-89p3.3
ENSDART00000129134	A_15_P101969	1.03572	8.24085	5.97087	2.08451e-05	0.000180836	2.71283	403050	pard3	par-3 partitioning defective 3 homolog (C. elegans)
ENSDART00000089545	A_15_P418555	1.03553	10.464	4.86835	0.000178145	0.000971811	0.541192	561643	pwwp2b	PWWP domain containing 2B
ENSDART00000152991	A_15_P676181	1.03459	10.1606	8.05492	5.63136e-07	1.30983e-05	6.37544	558772	nfe2l1b	nuclear factor, erythroid derived 2,-like 1b
NM_001079992	A_15_P729606	1.034	9.61997	6.5017	7.85739e-06	8.64786e-05	3.703	561679	col11a2	collagen type XI alpha-2
ENSDART00000061947	A_15_P216311	1.03391	7.83334	7.72994	9.521e-07	1.89017e-05	5.84382	100333566	frmd4ba	FERM domain containing 4Ba
BC090473	A_15_P134221	1.0338	11.0203	6.63233	6.21692e-06	7.19204e-05	3.94071	553345	wapala	wings apart-like homolog a (Drosophila)
ENSDART00000063703	A_15_P118928	1.03269	10.1929	6.49342	7.97554e-06	8.74051e-05	3.68786	572485	si:dkey-71h2.2	si:dkey-71h2.2
ENSDART00000041476	A_15_P184936	1.03224	7.30009	6.87935	4.01824e-06	5.25987e-05	4.38367	567041	mia3	melanoma inhibitory activity family, member 3
NM_001100956	A_15_P669591	1.03162	9.03199	9.00323	1.31047e-07	5.11992e-06	7.84732	571990	si:dkeyp-4c4.1	si:dkeyp-4c4.1
NM_131814	A_15_P105715	1.02947	8.26487	5.81825	2.77915e-05	0.000224841	2.42111	114408	angpt2b	angiopoietin 2b
NM_001098253	A_15_P722936	1.02867	7.63086	5.9463	2.18281e-05	0.000187439	2.66609	570749	si:ch211-264f5.2	si:ch211-264f5.2
AI667109	A_15_P517512	1.02842	9.28214	6.48973	8.02871e-06	8.77921e-05	3.68111	324667	wu:fc37g05	wu:fc37g05
ENSDART00000128621	A_15_P290271	1.02706	6.75946	6.88245	3.9965e-06	5.25251e-05	4.38918	556106	LOC556106	uncharacterized LOC556106
NM_001003606	A_15_P112422	1.02621	10.589	8.8213	1.71909e-07	6.22872e-06	7.57386	445212	fam49a	family with sequence similarity 49, member A
ENSDART00000086206	A_15_P271161	1.02579	7.49541	7.01222	3.18847e-06	4.51381e-05	4.61839	565841	atxn1b	ataxin 1b
NM_001109731	A_15_P753801	1.02506	12.9975	7.78821	8.65686e-07	1.77635e-05	5.94019	799288	zgc:173962	zgc:173962
ENSDART00000135575	A_15_P377450	1.02354	8.04175	9.56035	5.84198e-08	2.99003e-06	8.6596	559335	si:dkey-28d5.8	si:dkey-28d5.8
ENSDART00000101463	A_15_P165256	1.02322	6.81168	7.00333	3.23794e-06	4.55156e-05	4.60277	678555	zgc:136739	zgc:136739
GW708499	A_15_P590877	1.02304	10.8089	4.41063	0.000452507	0.00200195	-0.396941	321663	wu:fb25f01	wu:fb25f01
NM_001099428	A_15_P170121	1.02257	7.88215	2.53883	0.0220736	0.0468009	-4.21119	799511	ftr54	finTRIM family, member 54
ENSDART00000142522	A_15_P157151	1.02204	8.97289	5.27605	7.91566e-05	0.000510139	1.36075	796439	LOC796439	protein ITFG3-like
NM_001089336	A_15_P624396	1.02179	8.02649	8.0205	5.94972e-07	1.3594e-05	6.3198	561082	ptrfb	polymerase I and transcript release factor b
NM_001045035	A_15_P636006	1.02066	11.2807	8.13636	4.94729e-07	1.20832e-05	6.50644	563951	si:dkey-1b17.2	si:dkey-1b17.2
NM_001044791	A_15_P140661	1.02018	9.1203	10.8912	9.66989e-09	9.56404e-07	10.4565	555639	cd164	CD164 molecule, sialomucin
NM_001083083	A_15_P621016	1.01974	9.11464	8.34551	3.56095e-07	9.85976e-06	6.83885	100034538	nkd3l	naked cuticle homolog 3, like
BC133107	A_15_P140511	1.01883	8.50904	5.90996	2.33717e-05	0.000196652	2.59678	553365	gnptab	N-acetylglucosamine-1-phosphate transferase, alpha and beta subunits
ENSDART00000054803	A_15_P693526	1.01876	8.13775	4.76173	0.000220934	0.0011452	0.324152	503604	trpt1	tRNA phosphotransferase 1
ENSDART00000088808	A_15_P165506	1.01864	8.34171	8.28207	3.93217e-07	1.04526e-05	6.73863	557981	usp32	ubiquitin specific peptidase 32
BC097120	A_15_P657241	1.0177	9.60307	4.60004	0.00030691	0.00148596	-0.00680268	553269	ccnl1a	cyclin L1a
ENSDART00000155549	A_15_P246761	1.01734	9.51863	6.95566	3.51736e-06	4.81488e-05	4.51878	570753	si:dkey-6e2.3	si:dkey-6e2.3
EH995454	A_15_P687651	1.01731	7.43376	8.07799	5.42802e-07	1.27742e-05	6.41264	386815	wu:fk57a03	wu:fk57a03
NM_001114552	A_15_P166631	1.0159	9.60501	7.27215	2.04198e-06	3.24192e-05	5.07045	569420	wnt3	wingless-type MMTV integration site family, member 3
ENSDART00000147381	A_15_P665086	1.0152	9.85568	5.81241	2.81009e-05	0.000226856	2.40988	564177	nrbp2	nuclear receptor binding protein 2
ENSDART00000083957	A_15_P199326	1.01446	8.34557	9.8078	4.12502e-08	2.39102e-06	9.00859	558673	LOC558673	calmodulin-regulated spectrin-associated protein 2-like
ENSDART00000102969	A_15_P100348	1.01427	10.4774	10.443	1.73786e-08	1.45388e-06	9.87283	562002	spock3	sparc/osteonectin, cwcv and kazal-like domains proteoglycan (testican) 3
NM_001013333	A_15_P171606	1.01357	12.4933	7.43584	1.54948e-06	2.67052e-05	5.35031	503755	zgc:110796	zgc:110796
NM_001104945	A_15_P118856	1.01249	11.8896	7.77704	8.81586e-07	1.794e-05	5.92175	571761	si:dkey-15h8.11	si:dkey-15h8.11
NM_001128266	A_15_P401465	1.01215	9.29231	6.65403	5.98112e-06	7.0004e-05	3.97996	792835	tor3a	torsin family 3, member A
ENSDART00000154256	A_15_P118016	1.01204	7.89509	6.9886	3.32171e-06	4.64217e-05	4.57685	373873	gabbr1a	gamma-aminobutyric acid (GABA) B receptor, 1a
NM_001197074	A_15_P198746	1.01131	12.3268	7.57759	1.22358e-06	2.25544e-05	5.58966	567461	u2surp	U2 snRNP-associated SURP domain containing
NM_001098188	A_15_P111327	1.0091	11.7269	8.24076	4.19558e-07	1.08872e-05	6.67309	792176	he2	hatching enzyme 2
NM_001045175	A_15_P206951	1.00888	6.94944	3.47244	0.00320153	0.00959802	-2.34438	569052	kcnj1a.6	potassium inwardly-rectifying channel, subfamily J, member 1a, tandem duplicate 6
AI722352	A_15_P407330	1.00873	6.98747	8.65992	2.19409e-07	7.33672e-06	7.32781	324338	si:ch211-273l18.4	si:ch211-273l18.4
NM_001017857	A_15_P236626	1.00845	7.79016	7.90816	7.12671e-07	1.55079e-05	6.13712	550555	slc35e4	solute carrier family 35, member E4
BC045866	A_15_P656526	1.00568	11.9934	6.27771	1.1804e-05	0.000117486	3.28991	30445	brd2a	bromodomain-containing 2a
NM_001002103	A_15_P115677	1.00561	8.68085	5.72056	3.34643e-05	0.000260928	2.23277	415193	atg4c	autophagy-related 4C (yeast)
ENSDART00000014190	A_15_P590542	1.00546	8.31201	7.55212	1.27638e-06	2.32769e-05	5.54685	100148383	sec31b	Sec31 homolog B (S. cerevisiae)
NM_131520	A_15_P105143	1.00529	8.88332	6.84105	4.29726e-06	5.49926e-05	4.31554	100005469	fn1a	fibronectin 1a
BC096919	A_15_P610232	1.00519	9.76667	5.84364	2.64876e-05	0.000216043	2.46985	100526815	si:ch73-194h10.3	si:ch73-194h10.3
EH612477	A_15_P710766	1.00512	8.59417	4.14813	0.000778808	0.00308058	-0.940861	497398	ch1073-291c23.1	ch1073-291c23.1
ENSDART00000110426	A_15_P671976	1.00379	7.77874	6.80097	4.6109e-06	5.79019e-05	4.24404	799918	si:ch211-276c7.3	si:ch211-276c7.3
NM_001079958	A_15_P304261	1.00245	10.2126	9.51451	6.23545e-08	3.13299e-06	8.59417	555511	add1	adducin 1 (alpha)
BC152222	A_15_P179296	1.0003	7.55078	10.1837	2.46109e-08	1.81336e-06	9.52543	798995	tbc1d23	TBC1 domain family, member 23
NM_001172769	A_15_P760251	1.00015	7.37709	7.84622	7.87784e-07	1.66161e-05	6.03567	795261	ugt1b7	UDP glucuronosyltransferase 1 family, polypeptide B7
ENSDART00000054817	A_15_P772381	0.999175	9.41579	3.90332	0.00129745	0.00463295	-1.44999	492779	zgc:101549	zgc:101549
ENSDART00000122799	A_15_P201331	0.996166	10.4695	6.19078	1.38494e-05	0.000133046	3.12772	553307	ankzf1	ankyrin repeat and zinc finger domain containing 1
NM_131160	A_15_P644331	0.99578	10.0822	6.88126	4.00482e-06	5.25292e-05	4.38707	30397	pou3f2b	POU class 3 homeobox 2b
NM_199790	A_15_P726701	0.995395	11.3597	9.57851	5.69342e-08	2.93452e-06	8.68545	327336	rbm25	RNA binding motif protein 25
NM_001099419	A_15_P195286	0.994575	6.78058	4.61638	0.000296849	0.00144521	0.0267311	561188	zgc:165507	zgc:165507
ENSDART00000123369	A_15_P159646	0.994336	6.3163	5.05157	0.000123427	0.00072501	0.911632	325395	kmt2e	lysine (K)-specific methyltransferase 2E
CK029482	A_15_P516772	0.99417	8.12376	6.15003	1.4932e-05	0.000140352	3.05134	393781	ndufb6	NADH dehydrogenase (ubiquinone) 1 beta subcomplex, 6
BC154461	A_15_P658111	0.994102	5.77329	6.05148	1.79301e-05	0.000161283	2.86567	100137720	zgc:171602	zgc:171602
CT650759	A_15_P425695	0.993684	7.65331	4.16867	0.000746277	0.00297603	-0.898198	100005490	zrsr2	zinc finger (CCCH type), RNA-binding motif and serine/arginine rich 2
ENSDART00000105939	A_15_P550887	0.993543	8.83022	3.18391	0.00585808	0.0156956	-2.93655	555707	si:dkey-253d23.4	si:dkey-253d23.4
NM_213442	A_15_P413555	0.993432	11.6849	5.92942	2.25315e-05	0.000191339	2.63392	406751	srrm1	serine/arginine repetitive matrix 1
NM_131292	A_15_P163336	0.993409	12.8063	8.1803	4.61505e-07	1.1463e-05	6.57675	562496	col2a1a	collagen type II, alpha-1a
XM_001923264	A_15_P100591	0.993404	6.15035	7.74255	9.32657e-07	1.86336e-05	5.86472	100149875	LOC100149875	myozenin-3-like
NM_001020677	A_15_P168726	0.992574	8.09534	6.49149	8.00327e-06	8.76011e-05	3.68433	553704	zgc:112294	zgc:112294
NM_001113476	A_15_P623221	0.992142	7.95801	9.88913	3.68436e-08	2.2597e-06	9.12176	556638	slc9a6b	solute carrier family 9 (sodium/hydrogen exchanger), member 6b
ENSDART00000003080	A_15_P107016	0.991662	9.34086	8.0877	5.34484e-07	1.26598e-05	6.42827	563456	srcap	Snf2-related CREBBP activator protein
BC128787	A_15_P556512	0.990757	7.81822	7.35539	1.77379e-06	2.9324e-05	5.21323	568643	dscama	Down syndrome cell adhesion molecule a
NM_001077626	A_15_P142647	0.990486	7.24679	3.76034	0.00175018	0.00588677	-1.74742	777653	crfb2	cytokine receptor family member b2
ENSDART00000103753	A_15_P131771	0.98991	6.10139	7.01369	3.18033e-06	4.5052e-05	4.62098	100005469	fn1a	fibronectin 1a
BC094975	A_15_P770651	0.989749	8.94199	5.36159	6.69384e-05	0.000444979	1.53042	323197	racgap1	Rac GTPase-activating protein 1
ENSDART00000133029	A_15_P168186	0.989038	7.77237	6.0415	1.82665e-05	0.00016304	2.84681	565819	LOC565819	novel protein similar to elongation factor RNA polymerase II (ell)
NM_001256611	A_15_P183831	0.988967	12.3027	9.72133	4.65496e-08	2.56389e-06	8.88745	334465	ccnt1	cyclin T1
BC153506	A_15_P657953	0.98791	12.6074	4.06924	0.00091771	0.00352029	-1.10482	100126124	zgc:174162	zgc:174162
ENSDART00000125173	A_15_P189646	0.987659	7.02631	5.92062	2.29075e-05	0.000193772	2.61713	553504	si:ch211-248d20.2	si:ch211-248d20.2
ENSDART00000125425	A_15_P714721	0.987009	12.5707	6.29505	1.14351e-05	0.000114806	3.32213	751727	snap47	synaptosomal-associated protein, 47
BC095704	A_15_P657186	0.986598	9.07348	4.55349	0.000337534	0.00159897	-0.102459	553462	ddx24	DEAD (Asp-Glu-Ala-Asp) box polypeptide 24
ENSDART00000149783	A_15_P627326	0.986586	12.2855	6.90461	3.84469e-06	5.11934e-05	4.42848	100136868	abca1b	ATP-binding cassette, sub-family A (ABC1), member 1B
ENSDART00000005696	A_15_P290766	0.986111	8.19811	8.76462	1.87225e-07	6.51489e-06	7.48781	100332392	tbcelb	tubulin folding cofactor E-like b
NM_200597	A_15_P118326	0.985176	11.8331	5.36254	6.68143e-05	0.000444288	1.53229	393569	efna1a	ephrin A1a
NM_001013443	A_15_P140881	0.984516	11.0672	8.63114	2.29242e-07	7.56911e-06	7.28357	334618	eif4g2b	eukaryotic translation initiation factor 4, gamma 2b
NM_001194928	A_15_P201066	0.984492	9.91698	5.04327	0.000125486	0.000734746	0.894918	449009	wdr33	WD repeat domain 33
NM_001008635	A_15_P108209	0.984021	7.26071	9.69524	4.82864e-08	2.63083e-06	8.85072	494092	csnk1g1	casein kinase 1, gamma 1
BC139606	A_15_P665331	0.983987	7.70763	6.90561	3.83797e-06	5.11508e-05	4.43025	30181	ptch2	patched 2
NM_200656	A_15_P105950	0.983859	9.55978	6.75797	4.97417e-06	6.12895e-05	4.16707	393629	guca1e	guanylate cyclase activator 1e
NM_131791	A_15_P105520	0.983618	9.80234	6.83119	4.37229e-06	5.55891e-05	4.29797	573209	cry2a	cryptochrome 2a
EL648345	A_15_P682236	0.983217	9.6173	7.98135	6.33482e-07	1.41932e-05	6.25633	80929	id:ibd2048	id:ibd2048
ENSDART00000098834	A_15_P396645	0.983102	8.10737	7.44109	1.53593e-06	2.65812e-05	5.35922	393182	prpf4ba	PRP4 pre-mRNA processing factor 4 homolog Ba
ENSDART00000139760	A_15_P114414	0.982141	11.1167	8.11376	5.12792e-07	1.23331e-05	6.47018	58125	dedd1	death effector domain-containing 1
ENSDART00000099869	A_15_P687977	0.981672	10.7225	6.04381	1.81882e-05	0.000162666	2.85117	100331980	LOC100331980	vesicular glutamate transporter 1-like
ENSDART00000129260	A_15_P675946	0.980609	5.67251	5.48423	5.27222e-05	0.000367966	1.77215	100151245	si:ch211-117l17.6	si:ch211-117l17.6
XM_001922841	A_15_P297826	0.980297	8.75699	8.92505	1.47189e-07	5.58176e-06	7.73031	572002	LOC572002	ERC protein 2-like
XM_001338981	A_15_P377690	0.979628	12.2295	8.09071	5.3193e-07	1.26266e-05	6.43311	100002747	LOC100002747	uncharacterized LOC100002747
NM_001040367	A_15_P172806	0.978784	8.6035	7.29427	1.9668e-06	3.15681e-05	5.10849	678620	zgc:136767	zgc:136767
NM_001100405	A_15_P621957	0.978344	8.68479	8.10443	5.20449e-07	1.24681e-05	6.45518	566577	nkd3	naked cuticle homolog 3
ENSDART00000125043	A_15_P103771	0.978313	8.26241	10.6263	1.36432e-08	1.23992e-06	10.114	30628	smad1	MAD homolog 1 (Drosophila)
BQ073872	A_15_P689291	0.978109	12.7811	4.45124	0.000416254	0.00188443	-0.313106	100307077	si:ch211-286e11.3	si:ch211-286e11.3
NM_001100952	A_15_P193161	0.97697	9.18461	10.4637	1.69074e-08	1.45014e-06	9.90024	566830	ppp1r8a	protein phosphatase 1, regulatory (inhibitor) subunit 8a
NM_001112733	A_15_P119042	0.976652	8.60265	5.91693	2.30671e-05	0.000194771	2.61009	30616	vmhc	ventricular myosin heavy chain
ENSDART00000060244	A_15_P502982	0.976633	9.24193	7.34044	1.81908e-06	2.97406e-05	5.18767	553201	nova2	neuro-oncological ventral antigen 2
NM_001128765	A_15_P160076	0.975675	9.91499	4.68195	0.000259751	0.00130363	0.161107	572199	ngs	notochord granular surface
NR_029421	A_15_P249301	0.974837	14.2077	4.29039	0.000579899	0.00243504	-0.645695	100272168	rn7sk	RNA, 7SK small nuclear
NM_001144049	A_15_P158786	0.974343	6.87087	3.4948	0.00305483	0.00922372	-2.29819	568430	gpr37b	G protein-coupled receptor 37b
BC164276	A_15_P658996	0.974252	11.4473	6.86456	4.12365e-06	5.35757e-05	4.35739	321464	ccnt2b	cyclin T2b
ENSDART00000065933	A_15_P578602	0.97384	8.14715	4.66689	0.000267829	0.00133471	0.130274	100499533	itgb6	integrin, beta 6
ENSDART00000064003	A_15_P202856	0.972827	7.15976	3.76524	0.00173229	0.00583729	-1.73722	322336	ifit2	interferon-induced protein with tetratricopeptide repeats 2
ENSDART00000154604	A_15_P174186	0.972821	8.00094	6.68342	5.67651e-06	6.7555e-05	4.03302	541435	acss1	acyl-CoA synthetase short-chain family member 1
CO360697	A_15_P554612	0.972787	7.12166	4.91361	0.000162651	0.000904132	0.633	368512	si:busm1-180g5.6	si:busm1-180g5.6
BC047168	A_15_P209916	0.97242	12.652	8.2164	4.35956e-07	1.1028e-05	6.63433	327528	usp42	ubiquitin specific peptidase 42
ENSDART00000024331	A_15_P201941	0.972324	7.53217	5.94967	2.16906e-05	0.000186549	2.6725	564746	glsb	glutaminase b
ENSDART00000141915	A_15_P105264	0.971865	10.6574	7.10876	2.69924e-06	3.98837e-05	4.78739	100000230	si:ch211-166a6.5	si:ch211-166a6.5
AY576960	A_15_P132946	0.971676	8.711	5.85349	2.59986e-05	0.000213402	2.48874	554014	pcdh1g30	protocadherin 1 gamma 30
NM_001202448	A_15_P201821	0.970975	9.72949	6.99415	3.2899e-06	4.60985e-05	4.58662	566608	upf3a	UPF3 regulator of nonsense transcripts homolog A (yeast)
BC129230	A_15_P403175	0.97084	10.4264	4.33082	0.000533423	0.00228089	-0.561966	325758	si:ch211-105c13.3	si:ch211-105c13.3
CN177940	A_15_P594107	0.969941	8.54255	9.1276	1.09092e-07	4.55662e-06	8.03192	378867	slc39a14	solute carrier family 39 (zinc transporter), member 14
NM_001114908	A_15_P739371	0.96977	7.78969	7.61393	1.15221e-06	2.16416e-05	5.65056	100141343	zgc:171818	zgc:171818
ENSDART00000110510	A_15_P342625	0.969562	10.8503	4.05052	0.000954207	0.00363174	-1.14375	560240	si:ch211-137a8.4	si:ch211-137a8.4
BC067691	A_15_P742181	0.969526	12.029	2.50827	0.0234704	0.0491971	-4.26901	100003669	LOC100003669	uncharacterized LOC100003669
CT667020	A_15_P406979	0.968728	12.5883	5.40802	6.11401e-05	0.000414721	1.62214	503814	wu:fm90b11	wu:fm90b11
ENSDART00000078268	A_15_P182541	0.968334	7.1427	6.76609	4.90335e-06	6.0621e-05	4.18163	100034498	pag1	ZDB-PUB-030905-1
ENSDART00000138972	A_15_P435485	0.968333	11.1907	6.23349	1.28021e-05	0.000125489	3.20753	563768	si:ch73-386h18.1	si:ch73-386h18.1
ENSDART00000000908	A_15_P120214	0.966768	10.2556	4.17583	0.000735266	0.00294213	-0.883332	100001684	ttnb	titin b
NM_001113342	A_15_P679456	0.965571	14.3726	3.33474	0.00427302	0.01218	-2.62804	793349	pi4kab	phosphatidylinositol 4-kinase, catalytic, alpha b
NM_131259	A_15_P631861	0.964606	9.3009	7.68154	1.03075e-06	2.00997e-05	5.76341	30510	tcf7l2	transcription factor 7-like 2 (T-cell specific, HMG-box)
ENSDART00000079131	A_15_P198651	0.963268	7.84615	8.35969	3.48317e-07	9.7179e-06	6.86116	568457	cdyl	chromodomain protein, Y-like
ENSDART00000108687	A_15_P657596	0.96291	6.97049	4.6046	0.00030407	0.00147546	0.00255024	556728	crfb8	cytokine receptor family member b8
NM_205743	A_15_P106187	0.962619	8.26597	8.419	3.17645e-07	9.20708e-06	6.95428	403063	araf	v-raf murine sarcoma 3611 viral oncogene homolog
NM_001128825	A_15_P186351	0.962045	6.69924	7.97927	6.35599e-07	1.42116e-05	6.25296	100151129	rab11fip4b	RAB11 family interacting protein 4 (class II) b
ENSDART00000154971	A_15_P309491	0.961823	6.4051	7.80149	8.47168e-07	1.74481e-05	5.96208	558375	LOC558375	tripartite motif-containing protein 16-like
ENSDART00000131885	A_15_P437300	0.961048	6.23806	6.60234	6.55901e-06	7.48914e-05	3.88634	100003611	si:ch211-26b3.2	si:ch211-26b3.2
ENSDART00000138318	A_15_P196776	0.96098	7.34217	6.64494	6.07881e-06	7.08163e-05	3.96351	570775	LOC570775	protein argonaute-1-like
ENSDART00000104620	A_15_P182011	0.960544	14.3165	8.41231	3.20962e-07	9.21225e-06	6.94379	567638	si:ch211-288g17.3	si:ch211-288g17.3
NM_001126460	A_15_P728346	0.96037	6.108	5.25112	8.31344e-05	0.000529557	1.31115	796658	si:dkey-169i5.4	si:dkey-169i5.4
ENSDART00000137388	A_15_P103398	0.960273	9.07717	6.17769	1.41879e-05	0.000135421	3.10321	558201	LOC558201	uncharacterized LOC558201
NM_001039817	A_15_P193876	0.959524	8.3626	6.95357	3.53014e-06	4.82336e-05	4.5151	562822	bmpr2a	bone morphogenetic protein receptor, type II a (serine/threonine kinase)
ENSDART00000098424	A_15_P444740	0.959472	7.349	6.55324	7.16193e-06	8.0437e-05	3.79708	100331041	trib2	tribbles homolog 2 (Drosophila)
NM_001128545	A_15_P102317	0.958629	7.14372	7.12897	2.60714e-06	3.89157e-05	4.82261	570879	golga3	golgi autoantigen, golgin subfamily a, 3
NM_001013521	A_15_P149926	0.958051	9.96621	6.16942	1.44063e-05	0.000136644	3.08771	541394	enah	enabled homolog (Drosophila)
ENSDART00000059039	A_15_P421555	0.95734	9.62872	6.61093	6.45907e-06	7.40971e-05	3.90192	571950	si:ch211-14c7.2	si:ch211-14c7.2
ENSDART00000110274	A_15_P307636	0.957168	7.85059	5.31642	7.31264e-05	0.00047801	1.44093	100149876	crebrf	creb3 regulatory factor
BC091682	A_15_P555252	0.957085	8.15637	4.62907	0.00028927	0.00141711	0.0527564	503978	im:7149212	im:7149212
FP153151	A_15_P747551	0.955899	12.231	3.57186	0.00259875	0.00810291	-2.1387	407676	ptpro	protein tyrosine phosphatase, receptor type, O
ENSDART00000123809	A_15_P500377	0.954488	9.60076	6.63791	6.15538e-06	7.13589e-05	3.95081	796144	LOC796144	microtubule-associated serine/threonine-protein kinase 1-like
ENSDART00000046542	A_15_P132211	0.953989	8.15504	8.79563	1.78676e-07	6.3688e-06	7.53493	245702	igf1rb	insulin-like growth factor 1b receptor
NM_131628	A_15_P152511	0.953727	10.1825	5.64104	3.89627e-05	0.000293383	2.07857	58152	scn8aa	sodium channel, voltage-gated, type VIII, alpha a
NM_001128785	A_15_P400140	0.953559	6.24774	5.61092	4.1283e-05	0.000306233	2.01994	794380	zgc:194655	zgc:194655
ENSDART00000052039	A_15_P265791	0.951452	8.9126	5.05588	0.000122372	0.000719776	0.920304	553350	cgnl1	cingulin-like 1
BC163208	A_15_P665971	0.951431	7.01591	5.42438	5.92226e-05	0.000404338	1.6544	563485	soga3b	SOGA family member 3b
NM_213100	A_15_P409155	0.951197	9.80208	7.16164	2.46517e-06	3.72781e-05	4.87941	321806	irx3b	iroquois homeobox protein 3b
NM_200690	A_15_P567922	0.951166	9.07248	8.09249	5.30427e-07	1.26057e-05	6.43597	393663	ranbp3b	RAN binding protein 3b
BC163610	A_15_P658711	0.950105	12.7702	3.46762	0.0032341	0.00967058	-2.35435	393702	zgc:73144	zgc:73144
ENSDART00000085612	A_15_P144811	0.949834	10.2009	6.67004	5.81314e-06	6.85495e-05	4.00887	555504	pcdh7b	protocadherin 7b
CT670079	A_15_P686736	0.949301	12.967	5.01927	0.000131639	0.000762722	0.846564	321102	sb:cb113	sb:cb113
XM_001920198	A_15_P260536	0.949184	9.36243	4.57232	0.000324791	0.00155471	-0.0637616	560010	LOC560010	mucin-17-like
NM_200283	A_15_P105205	0.948393	8.99271	5.56764	4.487e-05	0.000325045	1.93552	393253	neil1	nei endonuclease VIII-like 1 (E. coli)
ENSDART00000066378	A_15_P444770	0.946605	8.16629	3.28592	0.00473293	0.0132333	-2.72818	100331077	LOC100331077	histamine H3 receptor-like
ENSDART00000149088	A_15_P462365	0.945134	7.55127	6.27556	1.18507e-05	0.000117687	3.2859	100333008	nfxl1	nuclear transcription factor, X-box binding-like 1
NM_130998	A_15_P113091	0.944937	8.19261	5.5932	4.27139e-05	0.000313983	1.98542	30192	ntn1b	netrin 1b
NM_001030122	A_15_P626636	0.944384	9.07558	6.90592	3.83587e-06	5.11508e-05	4.43081	558810	ppp2r2bb	protein phosphatase 2, regulatory subunit B, beta b
NM_001002109	A_15_P115567	0.943514	8.8057	2.94599	0.00960793	0.0235553	-3.41672	415199	zgc:85944	zgc:85944
BC150472	A_15_P178996	0.942172	5.74334	4.8672	0.000178561	0.000973109	0.538843	559475	vtg1	vitellogenin 1
NM_001023581	A_15_P175326	0.941149	8.22835	4.44466	0.00042192	0.00190228	-0.326683	541340	tmem167a	transmembrane protein 167A
NM_199641	A_15_P134386	0.941123	9.23792	8.38902	3.3278e-07	9.38891e-06	6.90726	323479	prkcbp1l	protein kinase C binding protein 1, like
ENSDART00000135647	A_15_P114175	0.939425	8.39364	7.07316	2.86978e-06	4.16469e-05	4.72524	555616	si:ch211-113e8.10	si:ch211-113e8.10
ENSDART00000066891	A_15_P159696	0.93933	7.05557	8.28295	3.92681e-07	1.04526e-05	6.74001	100151358	gsap	gamma-secretase activating protein
ENSDART00000084929	A_15_P246356	0.938934	7.4177	7.22946	2.19564e-06	3.41913e-05	4.99686	561062	si:dkey-157l19.2	si:dkey-157l19.2
AI641648	A_15_P453295	0.938856	8.38075	4.48407	0.000389119	0.0017923	-0.245398	324072	wu:fc17h11	wu:fc17h11
NM_001020700	A_15_P114825	0.938707	8.30275	5.90485	2.35978e-05	0.000197838	2.58701	553729	dbnlb	drebrin-like b
NM_001039925	A_15_P192741	0.93859	8.01123	2.61218	0.0190377	0.0413748	-4.07126	562236	rbm24b	RNA binding motif protein 24b
NM_001013559	A_15_P142496	0.938167	8.15668	4.55956	0.000333371	0.00158531	-0.0899808	541434	si:rp71-1h20.5	si:rp71-1h20.5
NM_212951	A_15_P111435	0.937311	9.29356	7.85849	7.7227e-07	1.63805e-05	6.05581	405887	nf2b	neurofibromin 2b (merlin)
NM_001160365	A_15_P631078	0.936733	5.95724	8.35856	3.48927e-07	9.72258e-06	6.85939	100301575	LOC100301575	novel rhamnose binding lectin-like
CT650399	A_15_P737236	0.936654	8.25785	6.88832	3.95567e-06	5.22591e-05	4.3996	562900	wu:fb25b09	wu:fb25b09
ENSDART00000134518	A_15_P310115	0.936538	8.17732	5.47515	5.36588e-05	0.000373562	1.75431	100002342	LOC100002342	carboxypeptidase A6-like
EH487283	A_15_P711816	0.936198	8.69896	9.25529	9.05366e-08	4.01473e-06	8.21947	100149322	mast4	microtubule associated serine/threonine kinase family member 4
ENSDART00000110529	A_15_P288641	0.935706	8.60796	6.09008	1.66872e-05	0.000152731	2.93856	567006	bub1bb	budding uninhibited by benzimidazoles 1 homolog beta b
NM_001037238	A_15_P140156	0.935085	6.13995	7.00162	3.24757e-06	4.56218e-05	4.59976	567207	kctd16a	potassium channel tetramerisation domain containing 16a
AI331404	A_15_P462735	0.933946	8.41253	4.95926	0.000148422	0.000840571	0.725402	337124	wu:fa98d09	wu:fa98d09
NM_001146150	A_15_P307876	0.932302	8.32577	3.95313	0.00116917	0.00426719	-1.34633	570683	cacna1sa	calcium channel, voltage-dependent, L type, alpha 1S subunit, a
ENSDART00000085662	A_15_P167016	0.931734	10.7354	4.03807	0.000979277	0.00371172	-1.16963	100537256	LOC100537256	5-azacytidine-induced protein 1-like
ENSDART00000056927	A_15_P268981	0.930525	6.32156	6.07163	1.72699e-05	0.00015693	2.90374	100329385	egln1a	egl-9 family hypoxia-inducible factor 1a
NM_001045178	A_15_P620671	0.930444	8.90654	5.25731	8.21276e-05	0.000524567	1.32347	569191	kcnj1a.4	potassium inwardly-rectifying channel, subfamily J, member 1a, tandem duplicate 4
NM_199597	A_15_P193306	0.929861	9.95215	3.82711	0.00152172	0.00526513	-1.60854	322338	exoc1	exocyst complex component 1
NM_199902	A_15_P112031	0.928004	8.08292	4.15318	0.000770674	0.00305666	-0.930364	334470	foxk1	forkhead box K1
NM_001287083	A_15_P184996	0.92631	10.8468	7.86598	7.62953e-07	1.6284e-05	6.0681	560091	dsc2l	desmocollin 2 like
EH545683	A_15_P213866	0.925902	6.54707	5.70848	3.42448e-05	0.000266164	2.2094	100034432	si:dkey-253d23.2	si:dkey-253d23.2
Y14532	A_15_P131601	0.925765	7.68731	2.96311	0.00927334	0.0228678	-3.38248	58053	hoxb6b	homeo box B6b
NM_001044778	A_15_P258436	0.925636	8.45158	9.53964	6.01638e-08	3.065e-06	8.63007	503760	poc1bl	POC1 centriolar protein homolog B (Chlamydomonas), like
NM_001014359	A_15_P518817	0.925557	11.2074	6.68932	5.61731e-06	6.70629e-05	4.04366	541546	zgc:113232	zgc:113232
NM_001025523	A_15_P175676	0.92452	8.23778	6.43456	8.87038e-06	9.48232e-05	3.57992	562668	vash2	vasohibin 2
XM_001923843	A_15_P112383	0.924324	11.4968	4.18414	0.000722684	0.00290144	-0.866066	321270	sb:cb470	sb:cb470
NM_001089351	A_15_P204246	0.923824	7.97686	8.30603	3.7874e-07	1.02162e-05	6.77654	448856	s100a1	S100 calcium binding protein A1
NM_001024200	A_15_P625056	0.92347	9.86574	6.93617	3.63873e-06	4.90759e-05	4.48435	554075	pcdh2g28	protocadherin 2 gamma 28
NM_001004007	A_15_P139811	0.923395	8.91118	5.42754	5.886e-05	0.000402237	1.66062	445503	matn3a	matrilin 3a
ENSDART00000154000	A_15_P222556	0.922625	8.97802	8.53117	2.67148e-07	8.33835e-06	7.12912	30116	pl10	pl10
NM_001171591	A_15_P258351	0.922305	5.49731	3.35268	0.00411538	0.0118228	-2.59118	100004361	cplx4c	complexin 4c
NM_001002707	A_15_P210276	0.921799	10.8938	4.81643	0.000197802	0.00105059	0.435634	100000242	zgc:92606	zgc:92606
NM_001123244	A_15_P107669	0.921483	7.51034	6.55052	7.19695e-06	8.07478e-05	3.79212	558990	fnbp1a	formin binding protein 1a
NM_001037376	A_15_P206876	0.920869	8.46114	6.35246	1.02971e-05	0.000105701	3.42853	556136	zgc:123304	zgc:123304
BC152221	A_15_P179291	0.920787	11.1003	3.12445	0.00663169	0.0173741	-3.05737	394084	msi2b	musashi homolog 2b (Drosophila)
ENSDART00000065586	A_15_P155961	0.92078	9.6921	3.91903	0.00125552	0.00452223	-1.4173	100526688	ptprda	protein tyrosine phosphatase, receptor type, D, a
NM_001020703	A_15_P200577	0.919219	7.48062	5.75084	3.15874e-05	0.000249126	2.29129	100000935	cpb2	carboxypeptidase B2 (plasma)
NM_214695	A_15_P106839	0.918905	11.525	8.76538	1.87009e-07	6.51489e-06	7.48897	326078	mta2	metastasis associated 1 family, member 2
ENSDART00000127299	A_15_P273376	0.918819	9.46303	5.75531	3.13199e-05	0.00024746	2.29991	100149130	ptprb	protein tyrosine phosphatase, receptor type, b
ENSDART00000127038	A_15_P763146	0.918344	7.58638	8.52889	2.68087e-07	8.34353e-06	7.12558	101885189	LOC101885189	solute carrier family 22 member 23-like
NM_001077276	A_15_P746771	0.918128	12.4603	3.99572	0.0010697	0.00398227	-1.25772	768130	hmga1b	high mobility group AT-hook 1b
NM_001017802	A_15_P663476	0.918048	8.94465	8.80479	1.76229e-07	6.31234e-06	7.54883	550500	zgc:110329	zgc:110329
BC142795	A_15_P657716	0.917881	8.62548	8.23586	4.22808e-07	1.08962e-05	6.66529	403074	fnbp4	formin binding protein 4
M24635	A_15_P112280	0.917369	12.5811	5.04869	0.000124136	0.000728199	0.905848	30324	tpma	alpha-tropomyosin
ENSDART00000125962	A_15_P178581	0.917233	8.71212	6.01107	1.93341e-05	0.000170627	2.78918	568230	chd3	chromodomain helicase DNA binding protein 3
EH598105	A_15_P681796	0.916621	6.65644	7.55314	1.27421e-06	2.32567e-05	5.54857	336438	wu:fb10f04	wu:fb10f04
ENSDART00000157020	A_15_P264921	0.916173	8.11601	3.56525	0.00263506	0.00818242	-2.1524	797633	LOC797633	uncharacterized LOC797633
ENSDART00000108628	A_15_P492612	0.915687	9.72078	6.80005	4.61843e-06	5.79019e-05	4.24239	562782	ano8	anoctamin 8
AI723285	A_15_P674691	0.915562	9.62009	3.69134	0.00202257	0.00661446	-1.8908	386988	wu:fc35b07	wu:fc35b07
EE299993	A_15_P726191	0.915154	9.61368	6.47632	8.22542e-06	8.95751e-05	3.65654	563149	lrp1aa	low density lipoprotein receptor-related protein 1Aa
NM_001136477	A_15_P297321	0.914239	9.43549	3.46486	0.00325283	0.00971338	-2.36004	100004330	mvb12bb	multivesicular body subunit 12Bb
AI384722	A_15_P462820	0.913973	8.56543	5.27441	7.94112e-05	0.000511314	1.3575	336497	wu:fb12a02	wu:fb12a02
BC125884	A_15_P212526	0.913382	13.4609	7.0378	3.05042e-06	4.34641e-05	4.6633	565404	gpatch8	G patch domain containing 8
ENSDART00000154402	A_15_P312151	0.912726	8.54255	8.26166	4.06012e-07	1.06531e-05	6.70627	504079	si:ch211-253b1.6	si:ch211-253b1.6
NM_001100957	A_15_P625946	0.912511	10.3653	7.16213	2.46309e-06	3.72723e-05	4.88027	791580	hspb8	heat shock protein, alpha-crystallin-related, b8
NM_200171	A_15_P103325	0.912314	6.35396	7.75596	9.12439e-07	1.84309e-05	5.88692	393140	lsm14b	LSM14B, SCD6 homolog B (S. cerevisiae)
NM_131794	A_15_P688191	0.91069	10.0849	7.64329	1.09771e-06	2.09585e-05	5.69966	83916	nr5a1a	nuclear receptor subfamily 5, group A, member 1a
ENSDART00000113176	A_15_P764216	0.910581	8.07261	6.93308	3.65836e-06	4.92197e-05	4.47889	556874	col6a3	collagen, type VI, alpha 3
NM_001003768	A_15_P104024	0.910183	7.56667	5.61683	4.08167e-05	0.000303311	2.03146	799294	cbx6a	chromobox homolog 6a
NM_001144053	A_15_P182746	0.909641	8.26981	5.95611	2.14301e-05	0.000184743	2.68476	100034507	cdk6	cyclin-dependent kinase 6
NM_001006061	A_15_P103861	0.908976	9.11571	5.89808	2.39005e-05	0.000199462	2.57408	450041	ccdc113	coiled-coil domain containing 113
NM_213362	A_15_P738156	0.908664	8.86506	9.35818	7.80113e-08	3.63672e-06	8.36915	406671	epn1	epsin 1
AY391409	A_15_P205091	0.908593	8.27728	5.01921	0.000131654	0.000762722	0.846454	403014	ncf4	neutrophil cytosolic factor 4
NM_001007330	A_15_P364875	0.908286	11.1155	7.45914	1.49021e-06	2.5964e-05	5.38985	492364	cbl	Cas-Br-M (murine) ecotropic retroviral transforming sequence
ENSDART00000080539	A_15_P185481	0.908086	14.3651	6.74648	5.07624e-06	6.22773e-05	4.14646	561095	baz2ba	bromodomain adjacent to zinc finger domain, 2Ba
EH472235	A_15_P262541	0.907791	9.15815	4.00152	0.00105685	0.00394378	-1.24567	335470	si:dkey-188i13.6	si:dkey-188i13.6
NM_213272	A_15_P107157	0.907762	11.0875	6.68149	5.69601e-06	6.76705e-05	4.02953	406556	jmy	junction mediating and regulatory protein, p53 cofactor
NM_001099984	A_15_P306466	0.906926	8.64247	8.02107	5.9443e-07	1.3594e-05	6.32072	557316	unc5c	unc-5 homolog C (C. elegans)
NM_213119	A_15_P539587	0.906877	9.39541	8.04681	5.70476e-07	1.3227e-05	6.36234	406393	slc25a28	solute carrier family 25, member 28
ENSDART00000040706	A_15_P115076	0.906594	10.449	5.6387	3.91381e-05	0.0002943	2.07402	333996	brdt	bromodomain, testis-specific
NM_001030157	A_15_P141801	0.906458	8.3077	9.32555	8.17735e-08	3.74063e-06	8.32181	561372	comta	catechol-O-methyltransferase a
BC116528	A_15_P263076	0.906215	9.52071	3.75609	0.00176585	0.00592945	-1.75625	394251	igiv1s5	immunoglobulin light iota variable 1, s5
BC152296	A_15_P187056	0.905343	8.68455	5.47842	5.332e-05	0.000371548	1.76073	553212	st8sia6	ST8 alpha-N-acetyl-neuraminide alpha-2,8-sialyltransferase 6
AI461372	A_15_P449045	0.905221	9.55687	4.88208	0.000173292	0.000950945	0.569059	322024	wu:fb44c10	wu:fb44c10
BC134187	A_15_P203051	0.905219	11.8461	7.35472	1.77579e-06	2.9324e-05	5.21209	568156	larp1b	La ribonucleoprotein domain family, member 1B
NM_001014357	A_15_P645486	0.90511	7.02349	4.14193	0.000788902	0.00311489	-0.953733	541543	zgc:112970	zgc:112970
ENSDART00000136146	A_15_P101285	0.90503	7.32745	5.0283	0.000129288	0.000751395	0.864771	405887	nf2b	neurofibromin 2b (merlin)
ENSDART00000132161	A_15_P262011	0.904811	8.20172	3.67458	0.00209494	0.00681258	-1.92562	336430	si:ch73-21k16.5	si:ch73-21k16.5
NM_212859	A_15_P103303	0.904651	5.50433	4.02472	0.00100692	0.00379753	-1.1974	405785	tnfa	tumor necrosis factor a (TNF superfamily, member 2)
ENSDART00000127504	A_15_P105850	0.904514	8.34511	5.07778	0.000117152	0.000696161	0.964346	564021	wu:fc66h01	wu:fc66h01
EH446012	A_15_P404280	0.903101	8.11227	6.45821	8.49895e-06	9.17859e-05	3.62333	393727	hsbp1b	heat shock factor binding protein 1b
NM_001089417	A_15_P117341	0.902627	7.37582	6.54112	7.31956e-06	8.17475e-05	3.77498	568001	pfkmb	phosphofructokinase, muscle b
NM_001045109	A_15_P136306	0.902162	10.4952	5.46513	5.47128e-05	0.000379763	1.73461	566591	furinb	furin (paired basic amino acid cleaving enzyme) b
NM_001114715	A_15_P168626	0.901148	8.25002	5.5985	4.22807e-05	0.000311488	1.99574	100137118	si:dkeyp-86e4.1	si:dkeyp-86e4.1
ENSDART00000142497	A_15_P491262	0.900387	8.65303	6.27616	1.18377e-05	0.000117611	3.28702	100003066	ndufa4l2a	NADH dehydrogenase (ubiquinone) 1 alpha subcomplex, 4-like 2a
NM_200124	A_15_P150016	0.899126	8.67744	9.17227	1.02183e-07	4.35658e-06	8.09775	387291	sp4	sp4 transcription factor
NM_198823	A_15_P143331	0.899075	7.57202	5.18694	9.43518e-05	0.000585717	1.18313	386711	myh6	myosin, heavy polypeptide 6, cardiac muscle, alpha
NM_001130672	A_15_P625701	0.898572	5.99986	5.31478	7.33626e-05	0.000479126	1.43766	100170838	si:dkeyp-73d8.9	si:dkeyp-73d8.9
NM_001025531	A_15_P196476	0.896578	6.18914	6.63901	6.14333e-06	7.13034e-05	3.9528	563991	fam60a	family with sequence similarity 60, member A
EH546966	A_15_P597927	0.896006	10.5554	5.71718	3.36809e-05	0.000262245	2.22623	336837	wu:fb07c11	wu:fb07c11
NM_001017596	A_15_P288351	0.895582	7.15964	6.89589	3.90366e-06	5.17589e-05	4.41303	550259	pfklb	phosphofructokinase, liver b
NM_001004123	A_15_P113865	0.895233	7.87546	3.86382	0.0014092	0.00494751	-1.53218	448841	grid2	glutamate receptor, ionotropic, delta 2
NM_001193381	A_15_P283296	0.894226	11.7102	6.1694	1.44068e-05	0.000136644	3.08768	327568	ccnt2a	cyclin T2a
ENSDART00000142661	A_15_P442115	0.894203	7.38433	5.38802	6.35717e-05	0.000427387	1.58265	557483	osbpl2a	oxysterol binding protein-like 2a
NM_001023580	A_15_P162796	0.894189	14.7641	2.50012	0.023857	0.0498505	-4.28439	326672	ets2	v-ets erythroblastosis virus E26 oncogene homolog 2 (avian)
NM_001017821	A_15_P176596	0.893282	13.6221	2.71576	0.0154237	0.0347433	-3.87106	550519	rgs5b	regulator of G-protein signaling 5b
ENSDART00000115058	A_15_P181861	0.893026	7.08326	4.76262	0.000220537	0.00114341	0.325964	563463	pbxip1a	pre-B-cell leukemia homeobox interacting protein 1a
NM_001089523	A_15_P164166	0.892638	8.58345	4.93728	0.000155105	0.000869227	0.680944	559470	zgc:162267	zgc:162267
ENSDART00000097631	A_15_P444870	0.890738	8.47411	8.52506	2.6967e-07	8.37503e-06	7.11963	101885761	LOC101885761	sodium/hydrogen exchanger 1-like
ENSDART00000047208	A_15_P453315	0.890443	10.2595	5.66081	3.75134e-05	0.000285901	2.11699	100150917	madd	MAP-kinase activating death domain
NM_001001846	A_15_P622591	0.890377	11.1655	8.51823	2.72519e-07	8.43964e-06	7.10902	415106	pura	purine-rich element binding protein A
NM_001045223	A_15_P164041	0.889809	6.16157	6.3589	1.0177e-05	0.000104712	3.44044	571877	si:ch211-132b12.2	si:ch211-132b12.2
ENSDART00000139616	A_15_P111021	0.889536	8.5262	5.81238	2.81026e-05	0.000226856	2.40982	323719	si:dkey-111e8.1	si:dkey-111e8.1
XR_117870	A_15_P677846	0.889457	5.38224	7.53709	1.30864e-06	2.37078e-05	5.52154	100537977	LOC100537977	ras GTPase-activating-like protein IQGAP3-like
NM_001111090	A_15_P624801	0.888985	9.39142	7.21	2.26969e-06	3.51451e-05	4.96322	100126810	zgc:174224	zgc:174224
EH556444	A_15_P674491	0.888939	7.08759	8.70356	2.05338e-07	6.98325e-06	7.39467	323683	zcchc11	zinc finger, CCHC domain containing 11
BC092691	A_15_P368965	0.888287	11.6167	7.26363	2.07171e-06	3.27964e-05	5.05579	266983	neo1	neogenin 1
ENSDART00000084495	A_15_P181371	0.888023	8.34985	7.25844	2.09005e-06	3.29205e-05	5.04685	100005116	arhgap24	Rho GTPase activating protein 24
NM_001018130	A_15_P145496	0.887896	7.52863	7.24753	2.12915e-06	3.33723e-05	5.02805	553184	crybb3	crystallin, beta B3
ENSDART00000144382	A_15_P716566	0.887812	6.06429	7.10261	2.72792e-06	4.01455e-05	4.77667	798048	LOC798048	zinc finger protein 658B-like
NM_001044753	A_15_P119594	0.887744	9.90633	6.20199	1.35662e-05	0.000131106	3.14869	334386	mbd1	methyl-CpG binding domain protein 1
NM_001043325	A_15_P173026	0.887255	7.15497	6.47667	8.22023e-06	8.95751e-05	3.65718	560115	loxl1	lysyl oxidase-like 1
ENSDART00000145124	A_15_P443225	0.886921	5.76363	7.45878	1.49112e-06	2.5964e-05	5.38923	101884530	si:ch211-242f23.7	si:ch211-242f23.7
EG583466	A_15_P100268	0.886773	6.17339	7.6524	1.08137e-06	2.07549e-05	5.71485	492696	si:dkey-16j16.4	si:dkey-16j16.4
NM_001040393	A_15_P107718	0.885486	11.5463	8.33094	3.64285e-07	9.98811e-06	6.81587	678652	kalrnb	kalirin, RhoGEF kinase b
NM_201474	A_15_P224136	0.884834	11.9727	6.64487	6.07955e-06	7.08163e-05	3.96339	794178	hdlbpa	high density lipoprotein-binding protein a
ENSDART00000084014	A_15_P269941	0.883971	10.3381	3.35025	0.00413644	0.0118724	-2.59619	563082	LOC563082	complexin-2-like
AI721688	A_15_P775026	0.883916	9.30712	5.37685	6.49732e-05	0.000434811	1.56058	324502	wu:fc31a10	wu:fc31a10
ENSDART00000108796	A_15_P309146	0.883882	7.64935	5.58903	4.30581e-05	0.000315855	1.97728	100003272	LOC100003272	storkhead-box protein 2-like
NM_001077561	A_15_P531952	0.883587	10.3368	6.08301	1.69082e-05	0.000154367	2.92521	562701	ahi1	Abelson helper integration site 1
NM_001007061	A_15_P630366	0.882274	10.1023	5.92628	2.26651e-05	0.000192294	2.62792	474331	dolpp1	dolichyl pyrophosphate phosphatase 1
NM_001258223	A_15_P120623	0.881972	6.24062	5.16753	9.80441e-05	0.000604197	1.14432	563080	opn4xb	opsin 4xb
DT069178	A_15_P676686	0.880648	15.1281	2.82358	0.0123675	0.0289688	-3.65976	368613	si:busm1-48c11.1	si:busm1-48c11.1
NM_001014314	A_15_P149931	0.880467	8.04258	6.10179	1.63284e-05	0.000150135	2.96062	541501	ttc14	tetratricopeptide repeat domain 14
AI522374	A_15_P463150	0.879871	6.02155	6.58773	6.73268e-06	7.64767e-05	3.85981	563018	txlnba	taxilin beta a
NM_201294	A_15_P196116	0.877542	6.59515	6.95441	3.52502e-06	4.82123e-05	4.51657	286748	b3gnt7	UDP-GlcNAc:betaGal beta-1,3-N-acetylglucosaminyltransferase 7
ENSDART00000129168	A_15_P188991	0.877541	6.87075	6.37157	9.94482e-06	0.00010334	3.46386	561115	si:dkey-208b23.5	si:dkey-208b23.5
ENSDART00000060505	A_15_P102820	0.87754	9.59973	4.6064	0.000302952	0.00147061	0.00625565	567041	mia3	melanoma inhibitory activity family, member 3
NM_001014334	A_15_P192271	0.876134	8.53046	5.95217	2.1589e-05	0.000185967	2.67726	541521	casp8ap2	CASP8 associated protein 2
ENSDART00000126126	A_15_P680516	0.875304	7.01408	6.70102	5.50187e-06	6.59773e-05	4.06473	100331765	LOC100331765	serine/threonine-protein kinase WNK4-like
NM_001002300	A_15_P173601	0.875263	11.2731	7.42192	1.58607e-06	2.71437e-05	5.32665	336578	si:ch211-114c12.2	si:ch211-114c12.2
NM_001100149	A_15_P176766	0.875209	10.3291	4.08059	0.000896267	0.00345373	-1.08121	100101645	usp47	ubiquitin specific peptidase 47
ENSDART00000113461	A_15_P178506	0.874666	10.3318	6.99854	3.26492e-06	4.58069e-05	4.59435	100333121	pcdh11	protocadherin 11
NM_001123251	A_15_P652266	0.87399	7.39577	6.65423	5.97894e-06	7.0004e-05	3.98033	560084	LOC560084	novel NACHT domain containing protein
ENSDART00000100769	A_15_P176866	0.873835	10.419	5.85192	2.6076e-05	0.000213639	2.48573	368367	hsd20b2	hydroxysteroid (20-beta) dehydrogenase 2
NM_213239	A_15_P104878	0.873669	10.1689	8.16587	4.72151e-07	1.16877e-05	6.55368	406522	nr2f6b	nuclear receptor subfamily 2, group F, member 6b
BC152249	A_15_P179641	0.873522	10.4992	5.07905	0.000116856	0.000694774	0.966907	565794	zgc:174642	zgc:174642
ENSDART00000087480	A_15_P168596	0.873102	12.4611	3.77309	0.00170404	0.00575978	-1.7209	571727	baz1b	bromodomain adjacent to zinc finger domain, 1B
BC107837	A_15_P177121	0.87305	6.89185	8.02875	5.87172e-07	1.35142e-05	6.33315	100034394	si:ch211-287b5.1	si:ch211-287b5.1
NM_001044865	A_15_P167836	0.87251	7.61953	5.48568	5.25739e-05	0.000367218	1.775	558499	chka	choline kinase alpha
NM_001040341	A_15_P629036	0.872278	9.00902	6.19635	1.37078e-05	0.000132126	3.13815	368510	atxn7l3	ataxin 7-like 3
AI882800	A_15_P518772	0.872271	11.669	2.73732	0.0147594	0.0334751	-3.82903	327311	wu:fd21d09	wu:fd21d09
BC076111	A_15_P664471	0.871833	11.0562	4.33552	0.000528279	0.00226419	-0.552252	641289	uba52	ubiquitin A-52 residue ribosomal protein fusion product 1
NM_001190755	A_15_P165261	0.870866	8.124	6.47091	8.30605e-06	9.02405e-05	3.64664	100002129	slc1a5	solute carrier family 1 (neutral amino acid transporter), member 5
BC108293	A_15_P753466	0.869264	7.22801	5.54602	4.67816e-05	0.000334805	1.89325	553383	spna2	spectrin alpha 2
AI544620	A_15_P669921	0.868007	9.33771	4.19098	0.000712508	0.00286951	-0.851881	100333016	atg7	ATG7 autophagy related 7 homolog (S. cerevisiae)
AY533379	A_15_P132876	0.867443	7.03808	2.60807	0.0191968	0.0416819	-4.07915	378478	egfra	epidermal growth factor receptor a (erythroblastic leukemia viral (v-erb-b) oncogene homolog, avian)
NM_001044895	A_15_P149596	0.867395	6.88829	7.59925	1.18049e-06	2.19847e-05	5.62599	559447	scn1lab	sodium channel, voltage-gated, type I like, alpha b
NM_001123007	A_15_P193201	0.867183	6.60187	6.43375	8.88348e-06	9.49171e-05	3.57842	555786	npm2	nucleoplasmin 2
ENSDART00000127924	A_15_P599107	0.866949	7.90364	5.21977	8.84311e-05	0.000556515	1.24867	559603	LOC559603	sulfhydryl oxidase 2-like
ENSDART00000089354	A_15_P178171	0.866614	10.155	4.36686	0.000495197	0.00215668	-0.487398	497542	uggt2	UDP-glucose glycoprotein glucosyltransferase 2
NM_001080645	A_15_P620781	0.866478	13.947	3.1203	0.00668935	0.0175001	-3.0658	791163	zgc:158657	zgc:158657
NM_212989	A_15_P208613	0.865563	9.0727	5.07733	0.000117256	0.000696212	0.963451	568424	rangap1b	Ran GTPase activating protein 1b
NM_001039110	A_15_P625842	0.865457	11.893	3.24701	0.00513441	0.0141061	-2.80782	654448	ripply3	ripply3
ENSDART00000151240	A_15_P323146	0.865341	6.92308	5.94197	2.20066e-05	0.000188089	2.65783	326091	si:dkey-156n14.3	si:dkey-156n14.3
NM_001044876	A_15_P732145	0.865089	7.81066	5.49362	5.17717e-05	0.000363295	1.79057	558818	LOC558818	protein NLRC3-like
NM_001114693	A_15_P374745	0.865027	7.98159	4.7744	0.000215342	0.00112311	0.349988	100001127	si:ch211-283h6.4	si:ch211-283h6.4
NM_001128721	A_15_P627233	0.865006	8.38407	7.27028	2.04847e-06	3.24988e-05	5.06723	565231	LOC565231	uncharacterized LOC565231
CN014729	A_15_P696351	0.864851	10.4467	6.67218	5.79101e-06	6.83987e-05	4.01275	325853	wu:fd23c12	wu:fd23c12
ENSDART00000034313	A_15_P411120	0.864822	6.72739	6.82543	4.41672e-06	5.60242e-05	4.28771	557312	LOC557312	growth arrest-specific protein 2-like
NM_001127473	A_15_P409055	0.8645	8.18128	3.5141	0.00293356	0.00892358	-2.25826	100151758	slain1b	SLAIN motif family, member 1b
BC121767	A_15_P204566	0.86378	12.4844	7.06119	2.92965e-06	4.232e-05	4.70429	553275	mtdhb	metadherin b
NM_212804	A_15_P114064	0.863346	8.75586	5.52779	4.84586e-05	0.000343782	1.85756	399645	insig2	insulin induced gene 2
ENSDART00000152459	A_15_P393280	0.862105	9.79402	5.8047	2.8515e-05	0.000229426	2.39505	100001781	nfkbiz	nuclear factor of kappa light polypeptide gene enhancer in B-cells inhibitor, zeta
NM_001044844	A_15_P139921	0.862069	7.05392	4.40468	0.00045808	0.00202172	-0.409226	557909	fam102bb	family with sequence similarity 102, member B, b
ENSDART00000152166	A_15_P508442	0.861746	8.35874	6.58217	6.79999e-06	7.71216e-05	3.84971	558831	zgc:175222	zgc:175222
ENSDART00000124166	A_15_P418565	0.861123	8.51389	4.4774	0.000394477	0.00180712	-0.259136	402835	si:dkey-250d21.1	si:dkey-250d21.1
NM_001128810	A_15_P183656	0.860974	7.0049	4.19108	0.000712361	0.00286944	-0.851675	100004081	zgc:194189	zgc:194189
XM_683173	A_15_P763926	0.859581	6.4795	6.54392	7.28283e-06	8.14616e-05	3.78008	559800	LOC559800	arylsulfatase J-like
ENSDART00000131076	A_15_P415890	0.859232	6.72517	4.79858	0.000205064	0.00108027	0.399288	100329327	rfwd3	ring finger and WD repeat domain 3
NM_001002185	A_15_P118003	0.85915	10.1182	4.0542	0.000946906	0.00361084	-1.13608	431732	smpx	small muscle protein, X-linked
ENSDART00000152331	A_15_P657381	0.8589	8.14914	5.25565	8.23956e-05	0.000525613	1.32018	562399	enpp1	ectonucleotide pyrophosphatase/phosphodiesterase 1
NM_200297	A_15_P438410	0.857942	8.58261	5.17435	9.67293e-05	0.000597436	1.15797	378960	mgll	monoglyceride lipase
NM_001033100	A_15_P620446	0.856857	6.8157	3.036	0.00797202	0.0201778	-3.23614	606664	dnaaf2	dynein, axonemal, assembly factor 2
NM_205728	A_15_P107988	0.8567	10.4919	6.19339	1.3783e-05	0.000132676	3.1326	403042	gli3	GLI-Kruppel family member GLI3
NM_001077598	A_15_P734721	0.85575	5.71457	4.85553	0.000182805	0.000987418	0.515147	555401	aoc1	amine oxidase, copper containing 1
NR_046387	A_15_P703956	0.855745	8.47981	7.47531	1.4505e-06	2.54993e-05	5.41723	323780	si:dkey-71p21.9	si:dkey-71p21.9
EH449409	A_15_P443275	0.854859	9.13987	4.53206	0.00035267	0.0016578	-0.146561	100317168	si:dkey-221j11.3	si:dkey-221j11.3
GW712498	A_15_P180296	0.854622	10.3843	4.42813	0.000436505	0.00195041	-0.360802	100316998	sptbn1	spectrin, beta, non-erythrocytic 1
NM_001130780	A_15_P629831	0.854068	6.68514	4.93635	0.000155394	0.000870484	0.679061	564308	fam20a	family with sequence similarity 20, member A
ENSDART00000075432	A_15_P353085	0.853231	5.88203	7.7018	9.97037e-07	1.95638e-05	5.79711	569359	phf15	PHD finger protein 15
NM_001076716	A_15_P175981	0.853171	10.077	6.95293	3.53406e-06	4.82571e-05	4.51397	767747	rbms3	RNA binding motif, single stranded interacting protein
BC107835	A_15_P147641	0.853036	8.69138	8.04834	5.69081e-07	1.32226e-05	6.36481	553399	secisbp2	SECIS binding protein 2
ENSDART00000111927	A_15_P102555	0.852627	8.26952	5.94765	2.1773e-05	0.000187111	2.66866	100333062	LOC100333062	WD repeat-containing protein 81-like
BC157375	A_15_P623081	0.85231	8.75362	3.83883	0.00148484	0.00516436	-1.58416	100005493	zgc:173614	zgc:173614
NM_200379	A_15_P631196	0.85229	7.51016	2.76885	0.0138371	0.0317539	-3.76735	393350	xylb	xylulokinase homolog (H. influenzae)
NM_001168263	A_15_P544187	0.85204	8.02481	6.81431	4.50398e-06	5.69288e-05	4.26786	100151215	pde7a	phosphodiesterase 7A
NM_001020521	A_15_P657786	0.851628	8.46884	4.50383	0.000373664	0.00173421	-0.204678	553542	zgc:109889	zgc:109889
NM_001045095	A_15_P205711	0.851392	7.22298	6.49902	7.89545e-06	8.67842e-05	3.6981	557730	tulp4a	tubby like protein 4a
NM_001003870	A_15_P237116	0.85131	9.82552	6.12239	1.57161e-05	0.00014591	2.99941	445393	ppp1r12a	protein phosphatase 1, regulatory (inhibitor) subunit 12A
NM_001003749	A_15_P100985	0.851134	9.70542	5.36009	6.71348e-05	0.000446015	1.52745	445293	aqp4	aquaporin 4
NM_001005591	A_15_P192791	0.850891	10.7424	3.91642	0.0012624	0.00454178	-1.42273	449549	zgc:100918	zgc:100918
NM_001162847	A_15_P204546	0.850511	6.27731	4.48498	0.000388396	0.00178972	-0.243529	555835	si:ch211-225p5.3	si:ch211-225p5.3
NM_001017581	A_15_P113870	0.850243	7.81721	7.26205	2.07727e-06	3.28606e-05	5.05307	550243	zbtb8b	zinc finger and BTB domain containing 8B
BC056795	A_15_P656661	0.847763	10.8447	6.41063	9.26356e-06	9.80241e-05	3.53589	571549	si:ch73-108m21.1	si:ch73-108m21.1
AI957572	A_15_P464450	0.847718	8.33502	2.6031	0.0193905	0.0420002	-4.08866	325639	wu:fc95a03	wu:fc95a03
ENSDART00000112298	A_15_P131431	0.847575	13.9778	5.92315	2.27989e-05	0.000193205	2.62195	450004	map2	microtubule-associated protein 2
CK015428	A_15_P772771	0.84754	8.39673	5.77903	2.99385e-05	0.000239039	2.34565	100307082	si:ch211-235f1.1	si:ch211-235f1.1
NM_001080087	A_15_P101393	0.846845	12.7727	5.02952	0.000128972	0.000750127	0.86724	790942	fam133b	family with sequence similarity 133, member B
ENSDART00000108742	A_15_P423115	0.846779	7.30156	6.84784	4.24636e-06	5.45248e-05	4.32763	562071	LOC562071	transcriptional repressor NF-X1-like
NR_003147	A_15_P681151	0.846487	10.0192	4.68636	0.000257433	0.00129465	0.170135	692249	grnas	granulin antisense
NM_201205	A_15_P106065	0.846441	8.59606	3.69955	0.00198804	0.00652669	-1.87374	494165	ppih	peptidylprolyl isomerase H (cyclophilin H)
NM_001104939	A_15_P168111	0.846082	6.26265	5.30321	7.50456e-05	0.000487652	1.41471	559990	mlc1	megalencephalic leukoencephalopathy with subcortical cysts 1
NM_199660	A_15_P100448	0.846005	9.93161	5.10099	0.00011187	0.000669863	1.01097	323904	waca	WW domain containing adaptor with coiled-coil a
NM_001110200	A_15_P622308	0.84586	10.9851	2.80693	0.0127977	0.0297762	-3.69255	567541	gxylt2	glucoside xylosyltransferase 2
NM_001079955	A_15_P160476	0.845546	11.9272	5.93669	2.22258e-05	0.000189624	2.64777	553277	dido1	death inducer-obliterator 1
NM_001082866	A_15_P176091	0.845053	7.99278	7.51099	1.3667e-06	2.44768e-05	5.47755	569864	tspan3b	tetraspanin 3b
NM_200893	A_15_P105123	0.844676	9.43612	6.87466	4.0514e-06	5.27932e-05	4.37533	393867	ampd1	adenosine monophosphate deaminase 1 (isoform M)
NM_001007174	A_15_P120351	0.844536	6.56944	5.12971	0.000105672	0.00064077	1.06858	368889	lgalslb	lectin, galactoside-binding-like b
ENSDART00000124553	A_15_P542587	0.844261	6.10633	6.30349	1.12599e-05	0.000113618	3.3378	100331556	sipa1l2	signal-induced proliferation-associated 1 like 2
ENSDART00000025644	A_15_P192101	0.84417	6.79018	4.43498	0.000430394	0.00192978	-0.346647	562460	ppp2r5a	protein phosphatase 2, regulatory subunit B', alpha isoform
AW419552	A_15_P392280	0.843873	6.04263	5.13705	0.000104143	0.000633429	1.0833	336313	wu:fj63a10	wu:fj63a10
BC100005	A_15_P145796	0.843699	9.03368	5.27463	7.93777e-05	0.000511263	1.35793	568580	atrxl	alpha thalassemia/mental retardation syndrome X-linked, like
AI964260	A_15_P116209	0.843286	9.42958	5.2051	9.10288e-05	0.000570248	1.21939	322000	anp32b	acidic (leucine-rich) nuclear phosphoprotein 32 family, member B
ENSDART00000066834	A_15_P156371	0.842746	6.78831	5.7867	2.95057e-05	0.000236186	2.36042	100333455	agtr1b	angiotensin II receptor, type 1b
BC092003	A_15_P212296	0.842245	6.51755	3.92106	0.0012502	0.00450896	-1.41306	553524	b4galnt3b	beta-1,4-N-acetyl-galactosaminyl transferase 3b
NM_001111169	A_15_P103626	0.842222	9.24915	5.97136	2.08257e-05	0.000180761	2.71378	562738	dpf3	D4, zinc and double PHD fingers, family 3
AY078413	A_15_P132611	0.841842	12.0443	2.71278	0.0155176	0.0349241	-3.87685	494531	bglap	bone gamma-carboxyglutamate (gla) protein
BC134091	A_15_P693821	0.841355	14.027	5.56804	4.48355e-05	0.000324926	1.9363	556137	tmem244	transmembrane protein 244
XM_001336424	A_15_P267536	0.839874	8.71919	4.01223	0.0010335	0.00387177	-1.22339	100000559	vkorc1	vitamin K epoxide reductase complex, subunit 1
CK026241	A_15_P265051	0.839828	8.09221	4.12223	0.000821888	0.00321507	-0.994673	569198	si:ch211-113e8.11	si:ch211-113e8.11
ENSDART00000113847	A_15_P256981	0.839739	7.82607	7.35295	1.78109e-06	2.9359e-05	5.20907	100331155	chpfa	chondroitin polymerizing factor a
NM_001002399	A_15_P121376	0.839501	6.52026	3.9194	0.00125455	0.00452096	-1.41652	436672	pdha1b	pyruvate dehydrogenase (lipoamide) alpha 1b
CF549971	A_15_P764202	0.839372	11.7346	6.02294	1.89105e-05	0.000167494	2.81165	100319219	si:ch211-262h13.4	si:ch211-262h13.4
NM_001045309	A_15_P207966	0.839318	8.04452	6.74667	5.07448e-06	6.22773e-05	4.14681	724004	zgc:136406	zgc:136406
NM_001100440	A_15_P627510	0.838982	9.33315	4.121	0.000823979	0.00322153	-0.997213	566692	si:ch211-154a22.8	si:ch211-154a22.8
ENSDART00000126420	A_15_P130306	0.837927	9.21598	6.12961	1.55072e-05	0.000144521	3.01298	561739	slc38a10	solute carrier family 38, member 10
NM_001083863	A_15_P621084	0.837713	10.6953	3.76778	0.00172312	0.00581381	-1.73195	795615	LOC795615	gag-like protein
NM_001007312	A_15_P168456	0.837062	6.4428	3.06979	0.00743114	0.0190569	-3.16799	492346	fosb	FBJ murine osteosarcoma viral oncogene homolog B
NM_001142584	A_15_P656161	0.836336	6.26771	3.76748	0.0017242	0.00581381	-1.73258	100149452	il1rapl2	interleukin 1 receptor accessory protein-like 2
ENSDART00000092319	A_15_P166506	0.835203	8.96837	2.95062	0.0095162	0.0233643	-3.40746	566059	si:ch211-124e16.2	si:ch211-124e16.2
NM_001014824	A_15_P195876	0.835049	8.60779	5.31904	7.27518e-05	0.000476129	1.44613	544660	sema3gb	semaphorin 3gb
NM_212725	A_15_P103612	0.834826	9.67878	10.0403	2.99217e-08	2.05309e-06	9.33006	334205	fam3c	family with sequence similarity 3, member C
BC109444	A_15_P431445	0.834554	8.903	5.6916	3.5367e-05	0.000272953	2.17671	641492	zgc:123285	zgc:123285
NM_001202418	A_15_P102822	0.834391	12.5424	4.88073	0.000173762	0.000952867	0.566327	503778	phf2	PHD finger protein 2
BC155105	A_15_P711081	0.834386	13.5921	2.94244	0.00967872	0.0236997	-3.4238	393561	abcc2	ATP-binding cassette, sub-family C (CFTR/MRP), member 2
NM_200880	A_15_P630046	0.834266	10.0865	6.82591	4.41304e-06	5.60099e-05	4.28856	393854	dusp8a	dual specificity phosphatase 8a
ENSDART00000143314	A_15_P145751	0.833834	5.74029	3.16064	0.00614963	0.0163346	-2.9839	100002649	LOC100002649	uncharacterized LOC100002649
NM_001045322	A_15_P186956	0.833821	8.3469	5.42373	5.92974e-05	0.000404722	1.65313	724017	crb3a	crumbs homolog 3a
ENSDART00000112101	A_15_P394305	0.833619	8.70716	5.63612	3.93324e-05	0.000295457	2.069	570868	itga1	integrin, alpha 1
CK706221	A_15_P120859	0.83293	5.73956	6.98244	3.35743e-06	4.67167e-05	4.566	322252	wu:fb54f07	wu:fb54f07
NM_131641	A_15_P121031	0.832591	10.1769	5.22215	8.80174e-05	0.000554548	1.25341	60639	pax6b	paired box gene 6b
NM_001045064	A_15_P232601	0.832519	12.192	8.94445	1.42997e-07	5.47001e-06	7.75942	564853	hcfc1a	host cell factor C1a
BC122459	A_15_P177576	0.832154	8.19755	6.60117	6.57267e-06	7.50084e-05	3.88423	795210	fabp10b	fatty acid binding protein 10b, liver basic
ENSDART00000111334	A_15_P494997	0.832029	8.04172	9.91211	3.56903e-08	2.21477e-06	9.15361	563801	LOC563801	poly(A) RNA polymerase, mitochondrial-like
BC063995	A_15_P656731	0.831972	6.90931	2.54214	0.0219273	0.0465492	-4.20491	378479	mhc1ze	major histocompatibility complex class I ZE gene
NM_001080598	A_15_P750536	0.831092	7.03533	7.78506	8.7014e-07	1.78058e-05	5.93499	566821	ablim3	actin binding LIM protein family, member 3
NM_001172629	A_15_P565202	0.830534	8.71769	4.49316	0.00038193	0.0017666	-0.226664	548604	nr4a3	nuclear receptor subfamily 4, group A, member 3
BC154507	A_15_P135491	0.83033	6.75995	6.60362	6.54402e-06	7.47591e-05	3.88866	101867535	khdrbs3	KH domain containing, RNA binding, signal transduction associated 3
NM_001045056	A_15_P102748	0.830235	8.93799	4.95145	0.000150762	0.00085042	0.709606	564535	reps1	RALBP1 associated Eps domain containing 1
NM_001030125	A_15_P143156	0.829909	9.75223	5.2855	7.76998e-05	0.000502372	1.37954	791855	camk2g1	calcium/calmodulin-dependent protein kinase (CaM kinase) II gamma 1
NM_213266	A_15_P207526	0.829701	10.7917	4.3428	0.000520401	0.00223872	-0.537186	406550	helz	helicase with zinc finger
ENSDART00000105227	A_15_P143646	0.829019	10.1249	7.12097	2.64318e-06	3.92934e-05	4.80869	100331639	LOC100331639	myosin-9-like
CT650585	A_15_P426110	0.82889	8.9941	5.64272	3.88374e-05	0.000292841	2.08183	497307	im:7135980	im:7135980
NM_001018140	A_15_P139946	0.828756	10.708	8.34933	3.53981e-07	9.83844e-06	6.84486	553189	dnmt3ab	DNA (cytosine-5-)-methyltransferase 3 alpha b
BC124682	A_15_P657501	0.828655	8.51215	8.50824	2.76739e-07	8.50127e-06	7.09351	751655	zgc:153759	zgc:153759
NM_001098393	A_15_P630126	0.828491	8.87502	7.11143	2.68689e-06	3.9728e-05	4.79205	793767	zgc:162740	zgc:162740
ENSDART00000082983	A_15_P147481	0.828342	9.98515	7.19217	2.3398e-06	3.59641e-05	4.93236	556406	clip2	CAP-GLY domain containing linker protein 2
AY576944	A_15_P656221	0.828222	8.21771	4.64661	0.000279111	0.00138059	0.0887366	554005	pcdh1g18	protocadherin 1 gamma 18
NM_001110119	A_15_P633811	0.82813	9.19482	4.06192	0.000931799	0.00356499	-1.12003	793798	MGC172218	L-rhamnose-binding lectin CSL3-like
AY533378	A_15_P132871	0.828107	12.3625	3.45307	0.00333428	0.00990272	-2.38438	378478	egfra	epidermal growth factor receptor a (erythroblastic leukemia viral (v-erb-b) oncogene homolog, avian)
NM_001190382	A_15_P753076	0.827672	7.80843	4.10903	0.000844751	0.00329161	-1.02209	100462964	sell	selenoprotein L
NM_001110279	A_15_P306976	0.827522	9.09086	6.36755	1.00179e-05	0.000103762	3.45643	557048	kmt2a	lysine (K)-specific methyltransferase 2A
AF430840	A_15_P132266	0.827499	12.7209	4.8986	0.000167631	0.000924329	0.602566	792391	hnf1ba	HNF1 homeobox Ba
NM_001245092	A_15_P452195	0.827452	8.15457	6.88587	3.97268e-06	5.23798e-05	4.39525	559851	si:dkey-4c15.5	si:dkey-4c15.5
NM_001111211	A_15_P636266	0.826599	5.6784	6.2843	1.16623e-05	0.000116554	3.30217	793476	zgc:174712	zgc:174712
ENSDART00000144779	A_15_P515472	0.826231	11.7229	3.06984	0.0074305	0.0190569	-3.16791	100001684	ttnb	titin b
ENSDART00000140371	A_15_P697676	0.826018	10.5503	6.40991	9.27577e-06	9.80357e-05	3.53456	724003	rsrp1	arginine/serine-rich protein 1
XM_001343791	A_15_P521477	0.825917	11.9063	6.16292	1.45805e-05	0.000137756	3.07551	100004555	ripk3l	receptor-interacting serine-threonine kinase 3 like
ENSDART00000079541	A_15_P156951	0.825322	9.51793	5.76301	3.08644e-05	0.000245096	2.31477	571836	tmem56a	transmembrane protein 56a
ENSDART00000059593	A_15_P201871	0.8253	8.17049	5.38039	6.45255e-05	0.000432848	1.56758	561475	plcd4b	phospholipase C, delta 4b
BC090540	A_15_P134261	0.824908	15.0192	4.64452	0.000280307	0.0013837	0.0844361	100001684	ttnb	titin b
GU012648	A_15_P237691	0.824302	7.52291	3.31134	0.00448769	0.0126767	-2.67608	557752	rpgrb	retinitis pigmentosa GTPase regulator b
NM_001045150	A_15_P194856	0.823865	9.47403	4.90296	0.000166166	0.000917896	0.611422	568041	sall3b	sal-like 3b (Drosophila)
NM_212872	A_15_P109339	0.823514	6.5984	3.68386	0.00205455	0.00670307	-1.90634	405808	zgc:77486	zgc:77486
ENSDART00000006799	A_15_P491882	0.823202	6.81794	4.41855	0.000445191	0.00198076	-0.380582	101884837	LOC101884837	WD repeat-containing protein 70-like
BC155823	A_15_P658341	0.822799	7.97928	3.93423	0.00121626	0.0044061	-1.38566	393428	lppr2a	lipid phosphate phosphatase-related protein type 2a
ENSDART00000128142	A_15_P377875	0.819955	6.65637	6.26428	1.20982e-05	0.000119928	3.26492	101882360	LOC101882360	rho GTPase-activating protein 6-like
NM_001171776	A_15_P200846	0.818801	7.12689	8.92184	1.47894e-07	5.59879e-06	7.7255	100329171	bmp16	bone morphogenetic protein 16
NM_001079969	A_15_P175796	0.818672	10.0889	7.80963	8.36021e-07	1.72686e-05	5.9755	558170	spoplb	speckle-type POZ protein-like b
BC122281	A_15_P119490	0.818459	10.2171	2.91658	0.0102103	0.024764	-3.47539	567110	col9a3	collagen, type IX, alpha 3
ENSDART00000141338	A_15_P519527	0.818438	8.55116	6.97636	3.39304e-06	4.70585e-05	4.55529	559101	LOC559101	novel protein similar to vertebrate ectodermal-neural cortex (with BTB-like domain) (ENC1)
NM_001006028	A_15_P185521	0.817795	6.06387	6.1651	1.45217e-05	0.00013741	3.07961	450007	fhl2b	four and a half LIM domains 2b
CK024736	A_15_P264401	0.817768	8.05844	3.16923	0.00604032	0.0160918	-2.96642	556869	ponzr5	plac8 onzin related protein 5
NM_001130772	A_15_P265416	0.817296	6.27404	6.74598	5.08069e-06	6.22854e-05	4.14557	559344	zgc:195081	zgc:195081
ENSDART00000138523	A_15_P206156	0.817185	8.76406	5.82255	2.7566e-05	0.000223593	2.42937	565512	btr04	bloodthirsty-related gene family, member 4
ENSDART00000109911	A_15_P519532	0.816986	10.897	9.77106	4.34199e-08	2.47629e-06	8.95722	100329505	hgsnat	heparan-alpha-glucosaminide N-acetyltransferase
ENSDART00000132667	A_15_P766422	0.816166	5.8038	5.64302	3.88151e-05	0.000292841	2.08241	566957	LOC566957	novel NACHT domain containing protein
BC153660	A_15_P657961	0.815547	9.85153	7.78198	8.7451e-07	1.78537e-05	5.92992	325255	rab18a	RAB18A, member RAS oncogene family
NM_001003838	A_15_P120491	0.815401	7.72204	6.40685	9.32743e-06	9.83209e-05	3.52892	326875	cby1	chibby homolog 1 (Drosophila)
BC090749	A_15_P185321	0.815067	8.79582	6.71001	5.41484e-06	6.51472e-05	4.08092	324345	slc44a2	solute carrier family 44, member 2
NM_001100138	A_15_P290226	0.814502	8.70549	5.9843	2.03272e-05	0.000177324	2.73836	324302	rbm5	RNA binding motif protein 5
ENSDART00000047010	A_15_P592937	0.814095	8.16085	4.9705	0.000145118	0.000827196	0.748126	337158	col1a1a	collagen, type I, alpha 1a
EH568538	A_15_P518032	0.81296	13.4341	3.45707	0.00330643	0.0098342	-2.37612	565000	exosc3	exosome component 3
NM_001082865	A_15_P208661	0.812906	10.2048	6.22019	1.31189e-05	0.000127626	3.18271	569577	si:ch211-262h13.3	si:ch211-262h13.3
ENSDART00000124505	A_15_P297816	0.812822	8.58708	7.5333	1.31691e-06	2.38183e-05	5.51516	564712	bahd1	bromo adjacent homology domain containing 1
ENSDART00000132653	A_15_P769191	0.812474	8.71887	7.35318	1.78043e-06	2.9359e-05	5.20944	559022	tnks	tankyrase, TRF1-interacting ankyrin-related ADP-ribose polymerase
NM_001089570	A_15_P148981	0.812395	9.15428	4.88775	0.000171325	0.00094199	0.580571	100038790	zgc:163121	zgc:163121
BC095271	A_15_P202191	0.811983	7.14962	5.32029	7.25736e-05	0.000475387	1.44861	541515	myo1b	myosin IB
ENSDART00000136488	A_15_P363525	0.810784	7.52117	5.2024	9.15152e-05	0.000572479	1.214	100270739	zmat4a	zinc finger, matrin type 4a
NM_001099989	A_15_P469535	0.809424	8.40019	5.61699	4.08043e-05	0.000303311	2.03176	558044	LOC558044	spectrin, beta, non-erythrocytic 1
ENSDART00000113507	A_15_P207806	0.808849	15.6293	2.71831	0.0153434	0.0345783	-3.86608	58131	apaf1	apoptotic protease activating factor 1
NM_001082996	A_15_P657391	0.808833	8.74766	4.65191	0.000276121	0.00136888	0.0995812	325276	ccdc19	coiled-coil domain containing 19
ENSDART00000129380	A_15_P164921	0.808236	9.06463	4.21018	0.000684682	0.00278296	-0.812021	541536	ppp5c	protein phosphatase 5, catalytic subunit
NM_001017670	A_15_P671847	0.807993	9.81657	5.79404	2.90975e-05	0.000233514	2.37454	550363	ms4a17a.11	membrane-spanning 4-domains, subfamily A, member 17A.11
BC150405	A_15_P178881	0.807295	6.03001	7.00962	3.20281e-06	4.52536e-05	4.61384	568573	mical1	microtubule associated monooxygenase, calponin and LIM domain containing 1
NM_001161493	A_15_P631426	0.807082	6.47588	3.79427	0.00163006	0.00555938	-1.67685	100170803	si:dkey-261e22.4	si:dkey-261e22.4
NM_001044975	A_15_P718041	0.806261	7.7778	5.65325	3.80608e-05	0.00028907	2.1023	562045	gatad2b	GATA zinc finger domain containing 2B
NM_001128554	A_15_P728436	0.805959	7.56593	6.28227	1.17059e-05	0.000116936	3.29838	100002795	doc2d	double C2-like domains, delta
ENSDART00000152665	A_15_P393195	0.805874	7.06018	4.29558	0.000573718	0.00241556	-0.634957	100001781	nfkbiz	nuclear factor of kappa light polypeptide gene enhancer in B-cells inhibitor, zeta
ENSDART00000122790	A_15_P243236	0.805855	5.75741	8.00962	6.05419e-07	1.37468e-05	6.30219	564006	si:ch211-195o20.7	si:ch211-195o20.7
NM_001076648	A_15_P219206	0.805466	7.08262	6.04812	1.80427e-05	0.000161832	2.85932	767710	mief2	mitochondrial elongation factor 2
NM_131147	A_15_P130836	0.805265	9.84897	9.1888	9.9744e-08	4.2775e-06	8.12205	30382	hoxa11b	homeo box A11b
NM_001012658	A_15_P637567	0.805061	10.4958	7.00628	3.22145e-06	4.54001e-05	4.60795	503573	pcdh1gb2	protocadherin 1 gamma b 2
BC091684	A_15_P105386	0.80481	9.57737	5.66932	3.69072e-05	0.000282065	2.1335	492705	im:7151366	im:7151366
NM_200644	A_15_P104400	0.804726	11.4137	5.64186	3.89016e-05	0.000293023	2.08016	393617	nat10	N-acetyltransferase 10
NM_001020778	A_15_P622916	0.804621	10.4451	5.84492	2.64234e-05	0.00021575	2.47231	553940	pcdh1gb9	protocadherin 1 gamma b 9
NM_001128241	A_15_P406230	0.8037	10.029	4.94838	0.000151692	0.000854247	0.703398	558435	si:ch211-86h15.1	si:ch211-86h15.1
ENSDART00000150495	A_15_P467355	0.803338	8.6655	4.85155	0.000184278	0.000992928	0.507056	100333602	LOC100333602	FK506-binding protein 15-like
NM_199633	A_15_P149171	0.802512	10.2789	4.55433	0.000336957	0.00159727	-0.100741	323226	wsb1	WD repeat and SOCS box-containing 1
AI793663	A_15_P696301	0.802242	10.3598	4.84266	0.000187609	0.00100619	0.488987	406462	orc4	origin recognition complex, subunit 4
ENSDART00000091004	A_15_P157766	0.800886	6.74701	6.98637	3.33457e-06	4.64872e-05	4.57293	100006496	pcdh1a	protocadherin 1a
ENSDART00000138279	A_15_P664296	0.800556	11.5286	7.48472	1.42788e-06	2.52629e-05	5.43316	321491	chtopa	chromatin target of PRMT1a
NM_200414	A_15_P112027	0.800444	8.11683	6.13228	1.54309e-05	0.000143932	3.01798	393386	cybb	cytochrome b-245, beta polypeptide (chronic granulomatous disease)
NM_001004511	A_15_P751641	0.800339	7.50549	6.03851	1.83688e-05	0.000163753	2.84114	368610	znf384l	zinc finger protein 384 like
BC093420	A_15_P208276	0.800094	10.5932	5.4166	6.0127e-05	0.00040886	1.63906	550604	zgc:113050	zgc:113050
ENSDART00000128862	A_15_P178406	0.799745	7.57715	5.16012	9.94928e-05	0.000610896	1.12949	100536470	LOC100536470	probable E3 ubiquitin ligase complex SCF subunit sconB-like
NM_200996	A_15_P670146	0.799101	11.3474	3.93672	0.00120994	0.00439046	-1.38047	393971	pdk2	pyruvate dehydrogenase kinase, isoenzyme 2
ENSDART00000109601	A_15_P586162	0.79895	11.0736	6.21598	1.3221e-05	0.000128335	3.17485	324479	bptf	bromodomain PHD finger transcription factor
NM_001130591	A_15_P750571	0.798747	8.57896	6.14126	1.51763e-05	0.000142283	3.03487	563084	cast	calpastatin
ENSDART00000088478	A_15_P240416	0.797412	7.66065	5.60445	4.18e-05	0.00030892	2.00733	567923	sh3pxd2ab	SH3 and PX domains 2Ab
NM_001037566	A_15_P622266	0.797191	6.62261	3.70592	0.0019617	0.00646159	-1.86053	641568	thnsl2	threonine synthase-like 2 (S. cerevisiae)
ENSDART00000079689	A_15_P201511	0.796825	10.7079	4.93921	0.000154506	0.000866314	0.684847	407677	lrrfip1a	leucine rich repeat (in FLII) interacting protein 1a
ENSDART00000109931	A_15_P569507	0.79661	8.00827	5.42534	5.91119e-05	0.000403708	1.6563	571744	oafa	OAF homolog a (Drosophila)
ENSDART00000133076	A_15_P135521	0.796575	11.4048	6.03355	1.85396e-05	0.000164941	2.83175	553389	haus1	HAUS augmin-like complex, subunit 1
DN902971	A_15_P517172	0.796417	7.68052	3.45366	0.00333015	0.00989452	-2.38316	386981	si:dkey-21c1.6	si:dkey-21c1.6
ENSDART00000127342	A_15_P412445	0.796218	7.38027	5.60094	4.20828e-05	0.000310384	2.0005	101882832	LOC101882832	G-protein coupled receptor 64-like
NM_001080621	A_15_P443000	0.796216	7.01126	6.4607	8.46076e-06	9.15588e-05	3.62791	791139	zgc:158464	zgc:158464
EE200904	A_15_P518062	0.79617	10.5798	5.63704	3.92629e-05	0.000295137	2.07079	324606	wu:fc34c09	wu:fc34c09
NM_200315	A_15_P200561	0.796141	5.55856	6.38754	9.66027e-06	0.000101101	3.49333	393285	zgc:56306	zgc:56306
NM_001002123	A_15_P207871	0.79462	10.1031	3.99348	0.00107471	0.00399888	-1.26238	415213	ralbb	v-ral simian leukemia viral oncogene homolog Bb (ras related)
AW019512	A_15_P519952	0.794415	8.68861	3.55881	0.0026709	0.00827617	-2.16573	325893	wu:fd43d01	wu:fd43d01
ENSDART00000110106	A_15_P178401	0.794096	10.138	6.98828	3.32354e-06	4.64217e-05	4.57629	559330	fam13a	family with sequence similarity 13, member A
ENSDART00000034218	A_15_P109031	0.792592	10.5461	6.88233	3.99733e-06	5.25251e-05	4.38897	327495	acin1b	apoptotic chromatin condensation inducer 1b
NM_001126109	A_15_P369250	0.79219	7.15229	7.48708	1.42228e-06	2.51847e-05	5.43714	560341	mych	myelocytomatosis oncogene homolog
AW077765	A_15_P403660	0.791289	5.96305	7.21582	2.24725e-06	3.48332e-05	4.9733	337400	wu:fj66c07	wu:fj66c07
NM_001005966	A_15_P210881	0.79123	7.911	5.70426	3.45216e-05	0.000267652	2.20124	791709	scocb	short coiled-coil protein b
NM_001045552	A_15_P421105	0.79069	9.19628	6.64218	6.1087e-06	7.10804e-05	3.95854	565830	mapk6	mitogen-activated protein kinase 6
NM_001114464	A_15_P629306	0.790675	10.3369	6.59121	6.69083e-06	7.61278e-05	3.86614	799653	zgc:171418	zgc:171418
ENSDART00000148836	A_15_P241301	0.79035	7.55402	5.21859	8.86377e-05	0.000557228	1.24631	101884332	LOC101884332	DNA-binding protein RFX5-like
BC124669	A_15_P376310	0.790304	9.1644	3.87433	0.00137855	0.00485934	-1.51031	768121	foxo1a	forkhead box O1 a
EG583381	A_15_P579437	0.789833	6.59629	5.52913	4.83327e-05	0.000343222	1.8602	559243	si:ch211-89o9.6	si:ch211-89o9.6
NM_001025450	A_15_P174051	0.789538	12.737	6.05403	1.7845e-05	0.000160847	2.87049	317744	dnmt4	DNA (cytosine-5-)-methyltransferase 4
BC155292	A_15_P736236	0.789005	11.6391	6.36278	1.01053e-05	0.000104238	3.44762	556846	LOC556846	uncharacterized LOC556846
ENSDART00000146576	A_15_P754996	0.788926	7.5128	5.94688	2.18044e-05	0.000187308	2.66719	559634	nedd4l	neural precursor cell expressed, developmentally down-regulated 4-like
NM_213088	A_15_P120271	0.788847	10.4652	2.72059	0.0152722	0.034446	-3.86164	406361	dok1b	docking protein 1b
BC152696	A_15_P665506	0.788142	7.8513	5.9758	2.06532e-05	0.000179597	2.72222	100002858	LOC100002858	zinc finger protein 850-like
NM_001012487	A_15_P365077	0.787869	9.13448	7.60203	1.17508e-06	2.19212e-05	5.63064	503523	znf281b	zinc finger protein 281b
ENSDART00000149013	A_15_P766491	0.78778	9.63411	5.44971	5.63759e-05	0.000388979	1.70429	492342	mllt10	myeloid/lymphoid or mixed-lineage leukemia (trithorax homolog, Drosophila)	translocated to, 10
NM_001245967	A_15_P156961	0.787439	7.44763	5.90717	2.34949e-05	0.000197218	2.59145	567257	f3a	coagulation factor IIIa
ENSDART00000021341	A_15_P184921	0.786899	7.27495	5.44447	5.69536e-05	0.000392016	1.69396	100331925	LOC100331925	kinesin-like protein KIF3B-like
AJ302649	A_15_P100965	0.786749	6.08808	5.94983	2.1684e-05	0.000186549	2.67281	336252	gabrb2	gamma-aminobutyric acid (GABA) A receptor, beta 2
NM_200765	A_15_P109273	0.786737	15.8508	7.76686	8.96353e-07	1.81561e-05	5.90493	393738	rps27.2	ribosomal protein S27, isoform 2
ENSDART00000040538	A_15_P656511	0.786466	12.1338	6.23897	1.26737e-05	0.00012462	3.21776	556762	add3a	adducin 3 (gamma) a
NM_212620	A_15_P113089	0.786292	8.84829	6.1916	1.38284e-05	0.000132996	3.12926	322509	acta2	actin, alpha 2, smooth muscle, aorta
NM_200592	A_15_P133851	0.78608	9.9493	7.76801	8.94675e-07	1.81389e-05	5.90683	393564	nr2f1b	nuclear receptor subfamily 2, group F, member 1b
ENSDART00000136957	A_15_P181991	0.785784	8.36205	5.14582	0.00010235	0.00062512	1.10086	560856	kmt2ba	lysine (K)-specific methyltransferase 2Ba
ENSDART00000081333	A_15_P281636	0.785617	6.54397	8.70001	2.06447e-07	7.00612e-06	7.38924	565988	plekhg2	pleckstrin homology domain containing, family G (with RhoGef domain) member 2
NM_173283	A_15_P725096	0.785209	10.26	3.47634	0.00317543	0.00953151	-2.33633	317638	igfbp1a	insulin-like growth factor binding protein 1a
NM_001114585	A_15_P622856	0.784899	9.34685	7.95178	6.64299e-07	1.46593e-05	6.20826	100136867	zgc:174944	zgc:174944
NM_001110125	A_15_P500677	0.784577	6.65101	8.13102	4.98937e-07	1.2132e-05	6.49788	100004053	avpr2l	arginine vasopressin receptor 2, like
ENSDART00000148011	A_15_P100850	0.784565	8.60712	3.90903	0.00128205	0.00459068	-1.43811	326875	cby1	chibby homolog 1 (Drosophila)
NM_001114902	A_15_P571862	0.78413	6.5839	3.42938	0.00350413	0.0103262	-2.43325	100141337	zgc:175139	zgc:175139
NM_001009557	A_15_P628949	0.783999	7.3879	7.74717	9.25652e-07	1.8611e-05	5.87235	494450	slc6a5	solute carrier family 6 (neurotransmitter transporter, glycine), member 5
ENSDART00000109142	A_15_P399170	0.783923	7.14686	5.64775	3.84648e-05	0.000291031	2.0916	799626	si:ch73-39g4.3	si:ch73-39g4.3
BC150240	A_15_P270486	0.783873	8.92963	5.31957	7.26766e-05	0.000475778	1.44717	559570	mnta	MAX binding protein a
NM_001082926	A_15_P143446	0.7832	6.76695	5.04235	0.000125716	0.000735701	0.893067	798535	si:ch211-107n13.1	si:ch211-107n13.1
NM_131836	A_15_P114659	0.782935	9.42541	4.22624	0.000662258	0.0027119	-0.778692	114450	sim2	single-minded homolog 2 (Drosophila)
BC139650	A_15_P178501	0.782847	9.45653	4.97888	0.000142705	0.000816193	0.765059	368727	si:dkey-11j8.1	si:dkey-11j8.1
BC068409	A_15_P731956	0.782774	10.7509	4.43322	0.000431954	0.00193402	-0.350281	325287	wbp2nl	WBP2 N-terminal like
NM_001127519	A_15_P135651	0.782312	10.3664	6.74973	5.04712e-06	6.21186e-05	4.1523	555688	pcdh19	protocadherin 19
NM_001145597	A_15_P119543	0.782277	8.20486	6.33653	1.06005e-05	0.000108311	3.39905	567288	rab3da	RAB3D, member RAS oncogene family, a
NM_001205027	A_15_P135751	0.782074	6.4287	6.72897	5.23592e-06	6.37345e-05	4.11502	100319235	dnajc25	DnaJ (Hsp40) homolog, subfamily C , member 25
ENSDART00000155064	A_15_P110905	0.781873	7.32814	4.3257	0.000539093	0.00230155	-0.572567	100330315	adnp	activity-dependent neuroprotector homeobox
NM_214724	A_15_P435870	0.781212	9.72874	3.42916	0.00350576	0.0103296	-2.43371	378970	rgs12b	regulator of G-protein signaling 12b
ENSDART00000146498	A_15_P715091	0.780385	7.91219	6.22453	1.30147e-05	0.000127063	3.19081	101884992	LOC101884992	protein NLRC3-like
ENSDART00000025224	A_15_P265171	0.780244	7.95424	7.82995	8.08863e-07	1.69141e-05	6.00894	100317557	lrba	LPS-responsive vesicle trafficking, beach and anchor containing
BC097003	A_15_P493617	0.780032	10.1386	5.26367	8.11068e-05	0.000519808	1.33613	436883	srsf5b	serine/arginine-rich splicing factor 5b
NM_001014303	A_15_P109370	0.779967	6.26125	5.05391	0.000122852	0.000722405	0.916349	541490	erlin1	ER lipid raft associated 1
NM_001081748	A_15_P655136	0.779607	6.70735	6.04172	1.82591e-05	0.00016304	2.84722	558806	cacnb2b	calcium channel, voltage-dependent, beta 2b
NM_001007790	A_15_P121107	0.779489	10.0846	4.80933	0.00020066	0.00106268	0.421175	493635	hapln1a	hyaluronan and proteoglycan link protein 1a
NM_200277	A_15_P109176	0.778464	10.1303	7.3607	1.75799e-06	2.91762e-05	5.22231	393247	naalad2	N-acetylated alpha-linked acidic dipeptidase 2
BC155235	A_15_P722455	0.778317	9.53001	7.27855	2.01991e-06	3.22085e-05	5.08147	557514	LOC557514	zinc finger protein interacting with ribonucleoprotein K-like
ENSDART00000108782	A_15_P308306	0.777846	7.01065	6.60434	6.53555e-06	7.47013e-05	3.88998	100003720	LOC100003720	DNA-directed RNA polymerase II subunit GRINL1A-like
NM_001024174	A_15_P644696	0.777165	9.26123	7.98763	6.27134e-07	1.41086e-05	6.26653	554047	pcdh2g1	protocadherin 2 gamma 1
BC122096	A_15_P177401	0.776817	6.26382	7.6538	1.07887e-06	2.0725e-05	5.7172	140422	jag2b	jagged 2b
NM_213342	A_15_P290506	0.776755	10.1112	4.34071	0.000522652	0.00224665	-0.541514	406651	ddc	dopa decarboxylase
NM_001008614	A_15_P622426	0.776601	8.32313	7.46752	1.46948e-06	2.57095e-05	5.40405	494071	irf2	interferon regulatory factor 2
NM_001079965	A_15_P151476	0.776543	7.64803	7.23497	2.17514e-06	3.39919e-05	5.00638	557919	adpgk	ADP-dependent glucokinase
NM_001003591	A_15_P107596	0.776471	8.37752	4.04258	0.000970126	0.00368212	-1.16026	445197	fam219aa	family with sequence similarity 219, member Aa
NM_001009914	A_15_P365465	0.776445	9.12271	7.82267	8.18486e-07	1.70449e-05	5.99696	494180	atg5	ATG5 autophagy related 5 homolog (S. cerevisiae)
ENSDART00000061738	A_15_P136341	0.776158	8.47141	6.37	9.97332e-06	0.000103441	3.46096	553310	im:7143453	im:7143453
JQ013462	A_15_P308416	0.775062	6.3657	7.42651	1.57389e-06	2.69984e-05	5.33446	100884140	dsg2l	desmoglein 2 like
NM_001080188	A_15_P111157	0.775047	7.89992	7.43916	1.54089e-06	2.6622e-05	5.35594	567190	git2b	G protein-coupled receptor kinase interactor 2b
ENSDART00000126898	A_15_P562922	0.774935	7.15861	5.5984	4.22893e-05	0.000311488	1.99554	562035	cep162	centrosomal protein 162
NM_001017588	A_15_P121452	0.774596	8.85175	3.14522	0.00635065	0.0167799	-3.01523	550250	zgc:110712	zgc:110712
NM_001075112	A_15_P173461	0.774114	6.73486	7.47709	1.44618e-06	2.54882e-05	5.42025	557187	tmem5	transmembrane protein 5
ENSDART00000155928	A_15_P132806	0.773672	9.14171	5.49695	5.14382e-05	0.00036188	1.79712	386644	ddi2	DNA-damage inducible protein 2
NM_001002391	A_15_P755056	0.773295	11.4371	2.64448	0.0178313	0.0391599	-4.00914	436664	zgc:92040	zgc:92040
NM_001126430	A_15_P612737	0.772941	10.7658	6.14003	1.52109e-05	0.00014252	3.03256	569887	klhdc4	kelch domain containing 4
NM_001128543	A_15_P146526	0.772862	6.52935	4.4364	0.000429141	0.00192613	-0.34372	567525	LOC567525	novel protein similar to vertebrate fibrinogen C domain containing 1 (FIBCD1)
NM_001045293	A_15_P101212	0.772672	7.85541	8.1148	5.1195e-07	1.23331e-05	6.47184	692325	flj11011l	hypothetical protein FLJ11011-like (H. sapiens)
NM_001003431	A_15_P620786	0.771168	6.70915	3.6497	0.00220716	0.00708931	-1.97726	445037	zgc:92880	zgc:92880
ENSDART00000121439	A_15_P162516	0.770854	9.65191	6.28001	1.17544e-05	0.000117154	3.29418	767710	mief2	mitochondrial elongation factor 2
ENSDART00000024302	A_15_P107615	0.770451	6.71365	6.64162	6.11486e-06	7.11144e-05	3.95751	334347	kdm4ab	lysine (K)-specific demethylase 4A, genome duplicate b
NM_001099445	A_15_P103241	0.770217	8.21071	6.33652	1.06007e-05	0.000108311	3.39903	114550	ednraa	endothelin receptor type Aa
NM_001044822	A_15_P719385	0.769961	7.83161	4.25809	0.000619986	0.00256531	-0.712653	557251	si:ch211-199m3.1	si:ch211-199m3.1
NM_001080659	A_15_P172991	0.769861	10.117	5.01223	0.000133503	0.000772212	0.832368	791177	zgc:158689	zgc:158689
BC125839	A_15_P372455	0.769762	8.32261	5.44318	5.70959e-05	0.000392733	1.69144	555476	shoc2	soc-2 suppressor of clear homolog (C. elegans)
NM_001017737	A_15_P365295	0.769701	9.52985	4.97739	0.000143131	0.000817778	0.762048	550432	slc27a4	solute carrier family 27 (fatty acid transporter), member 4
NM_001109727	A_15_P181596	0.769434	7.74385	4.04997	0.000955301	0.00363528	-1.14489	796128	tmem79a	transmembrane protein 79a
ENSDART00000150953	A_15_P513182	0.769015	7.81339	2.85346	0.0116301	0.0275592	-3.60072	553758	usp7	ubiquitin specific peptidase 7 (herpes virus-associated)
NM_200682	A_15_P759891	0.768864	8.08097	7.90299	7.18638e-07	1.55837e-05	6.12868	393655	akap17a	A kinase (PRKA) anchor protein 17A
ENSDART00000143114	A_15_P748961	0.767141	8.62341	4.29814	0.000570687	0.00240542	-0.62965	560943	si:dkeyp-20e4.8	si:dkeyp-20e4.8
NM_001089508	A_15_P688771	0.766963	11.8085	6.63524	6.18476e-06	7.16238e-05	3.94598	100037354	dnajb12b	DnaJ (Hsp40) homolog, subfamily B, member 12b
BC169190	A_15_P660235	0.766864	13.9251	4.96187	0.000147647	0.000837912	0.730686	100307097	si:ch73-110p20.1	si:ch73-110p20.1
ENSDART00000104928	A_15_P185441	0.766458	10.1898	5.07607	0.000117552	0.000697265	0.960909	559746	xirp2a	xin actin-binding repeat containing 2a
ENSDART00000035628	A_15_P196651	0.766387	7.48532	6.96783	3.44371e-06	4.7496e-05	4.54025	564283	si:ch211-135d14.5	si:ch211-135d14.5
ENSDART00000130822	A_15_P449365	0.766371	9.74636	5.85122	2.61103e-05	0.00021384	2.48439	323089	ctdspl2b	CTD (carboxy-terminal domain, RNA polymerase II, polypeptide A) small phosphatase like 2b
NM_199703	A_15_P142001	0.766365	8.7063	5.14912	0.000101683	0.000622256	1.10747	325042	tnika	TRAF2 and NCK interacting kinase a
ENSDART00000103486	A_15_P603987	0.766317	7.5175	5.7753	3.01514e-05	0.000240478	2.33846	559514	LOC559514	uncharacterized LOC559514
NM_131483	A_15_P623601	0.766118	9.48209	4.02997	0.00099596	0.00376455	-1.18648	30771	hic1l	hypermethylated in cancer 1 like
CT721543	A_15_P464895	0.765082	5.64139	7.06388	2.9161e-06	4.22075e-05	4.70899	335828	wu:fj34a07	wu:fj34a07
ENSDART00000124563	A_15_P199156	0.765017	8.35744	4.17478	0.000736872	0.00294548	-0.885514	565533	si:dkey-193b15.3	si:dkey-193b15.3
ENSDART00000053272	A_15_P143921	0.764896	8.95912	5.60235	4.19687e-05	0.00030975	2.00325	560222	LOC560222	RNA (guanine-9-)-methyltransferase domain-containing protein 2-like
NM_001166014	A_15_P507222	0.764749	6.2336	7.12125	2.64192e-06	3.92934e-05	4.80917	571305	gnav1	guanine nucleotide binding protein (G protein) alpha v1
BC091839	A_15_P736051	0.764581	8.30588	4.56484	0.00032979	0.00157076	-0.0791213	58053	hoxb6b	homeo box B6b
BC129379	A_15_P657591	0.76447	6.51283	5.92585	2.26834e-05	0.000192318	2.6271	557688	rpgrip1l	RPGRIP1-like
AF134774	A_15_P131847	0.764355	6.44678	6.28946	1.15527e-05	0.000115617	3.31175	399646	fhl1a	four and a half LIM domains 1a
NM_001201453	A_15_P673036	0.764121	12.3194	6.54058	7.32656e-06	8.17841e-05	3.77401	568408	wu:fa18f11	wu:fa18f11
NM_001089554	A_15_P150271	0.763964	8.09007	4.40518	0.000457611	0.00202087	-0.4082	100038774	si:dkey-251i10.1	si:dkey-251i10.1
ENSDART00000016208	A_15_P117168	0.763167	11.2372	4.92839	0.000157897	0.000881502	0.662934	569471	chd7	chromodomain helicase DNA binding protein 7
NM_131602	A_15_P169036	0.763142	9.94017	7.15418	2.49688e-06	3.75764e-05	4.86645	58125	dedd1	death effector domain-containing 1
ENSDART00000024193	A_15_P686456	0.763016	10.2262	8.66897	2.16413e-07	7.26586e-06	7.34168	557995	LOC557995	E3 ubiquitin-protein ligase RNF19A-like
ENSDART00000076250	A_15_P204761	0.762756	8.53972	4.30103	0.000567284	0.00239489	-0.623655	101884371	LOC101884371	thyroid hormone receptor-associated protein 3-like
NM_001258410	A_15_P450255	0.762539	8.85752	6.69614	5.54969e-06	6.63335e-05	4.05595	561241	snapc4	small nuclear RNA activating complex, polypeptide 4
NM_001100017	A_15_P719351	0.762249	7.84241	5.85299	2.6023e-05	0.000213443	2.48779	565408	anks1b	ankyrin repeat and sterile alpha motif domain containing 1B
NM_001114485	A_15_P730631	0.761832	7.72488	5.20938	9.0262e-05	0.000566738	1.22795	100007836	si:dkey-253d23.3	si:dkey-253d23.3
NM_001128408	A_15_P631061	0.761827	9.2901	4.6529	0.00027556	0.00136672	0.101625	100150568	rnf11b	ring finger protein 11b
ENSDART00000015372	A_15_P154296	0.760884	14.3111	5.47926	5.32326e-05	0.000371057	1.76239	100332229	LOC100332229	histone H2A-like
BC133165	A_15_P299436	0.760686	8.90671	5.11846	0.000108055	0.000652164	1.04603	795423	LOC795423	uncharacterized LOC795423
ENSDART00000039383	A_15_P136211	0.760268	7.32112	5.92703	2.2633e-05	0.000192096	2.62936	561496	si:ch211-11i22.5	si:ch211-11i22.5
NM_001128669	A_15_P264346	0.759891	8.2291	6.38091	9.77744e-06	0.000101987	3.48109	336695	samsn1a	SAM domain, SH3 domain and nuclear localisation signals, 1a
NM_001144794	A_15_P429435	0.759671	6.89086	6.93957	3.61723e-06	4.8876e-05	4.49037	563246	exoc3l4	exocyst complex component 3-like 4
NM_180973	A_15_P113087	0.758596	9.89114	6.27508	1.18611e-05	0.000117737	3.28501	353154	sp5a	Sp5 transcription factor a
NM_001161445	A_15_P114024	0.758558	11.7346	3.81132	0.00157288	0.00540135	-1.64139	798079	plp2	proteolipid protein 2
NM_001098177	A_15_P442180	0.758444	11.3913	7.31744	1.89118e-06	3.06228e-05	5.14825	333938	myh9a	myosin, heavy polypeptide 9a, non-muscle
ENSDART00000061098	A_15_P165399	0.758078	6.74314	5.53719	4.75856e-05	0.000339264	1.87598	100006782	si:dkey-105h12.2	si:dkey-105h12.2
BC083488	A_15_P722461	0.758	8.43167	4.58208	0.000318375	0.00152966	-0.0436944	553267	elmod2	ELMO/CED-12 domain containing 2
ENSDART00000067698	A_15_P130941	0.757829	9.43263	3.95198	0.00117198	0.0042746	-1.34872	58045	hoxc6b	homeo box C6b
AY648823	A_15_P105932	0.757696	9.37955	5.13837	0.000103873	0.000632484	1.08594	446117	sf3b1	splicing factor 3b, subunit 1
NM_001044996	A_15_P100369	0.757259	8.22069	4.41725	0.000446383	0.00198371	-0.383265	562741	camsap2a	calmodulin regulated spectrin-associated protein family, member 2a
NM_001042744	A_15_P162976	0.75716	10.6127	7.91826	7.01151e-07	1.53186e-05	6.15361	334474	taf3	TAF3 RNA polymerase II, TATA box binding protein (TBP)-associated facto
ENSDART00000114561	A_15_P344030	0.756596	7.7834	4.45599	0.000412213	0.00187274	-0.303308	100536336	LOC100536336	serine/threonine-protein kinase NIM1-like
NM_001118896	A_15_P156566	0.755866	7.58655	5.10377	0.000111254	0.000667251	1.01655	402798	qtrtd1	queuine tRNA-ribosyltransferase domain containing 1
NM_001115109	A_15_P770161	0.755292	11.9131	7.47663	1.44729e-06	2.54882e-05	5.41947	100141494	zgc:175008	zgc:175008
NM_214795	A_15_P665931	0.75513	7.20452	7.29253	1.97261e-06	3.15689e-05	5.1055	407712	tph2	tryptophan hydroxylase 2 (tryptophan 5-monooxygenase)
NM_001003628	A_15_P117920	0.7551	8.80539	6.41032	9.26876e-06	9.80319e-05	3.53532	445234	crk	v-crk sarcoma virus CT10 oncogene homolog (avian)
ENSDART00000100696	A_15_P750336	0.754943	6.08941	3.69298	0.00201563	0.00659769	-1.8874	100005064	tsen15	tRNA splicing endonuclease 15 homolog (S. cerevisiae)
AI545174	A_15_P402905	0.754878	7.06388	3.49107	0.00307879	0.00928713	-2.30588	322848	wu:fb74h05	wu:fb74h05
NM_131119	A_15_P625781	0.754084	9.61177	5.79084	2.92748e-05	0.000234594	2.36838	30341	hoxb6a	homeo box B6a
NM_001014366	A_15_P657576	0.753535	9.03964	6.94652	3.57371e-06	4.85869e-05	4.50265	100331902	mocos	molybdenum cofactor sulfurase
NM_001113618	A_15_P190151	0.752263	9.01145	4.17923	0.0007301	0.00292595	-0.876278	569613	mlec	malectin
NM_001024173	A_15_P644751	0.75206	9.29837	7.56608	1.24715e-06	2.2902e-05	5.57032	324865	pcdh2g12	protocadherin 2 gamma 12
ENSDART00000130278	A_15_P180171	0.752036	7.46935	4.77874	0.000213456	0.00111459	0.358854	561649	LOC561649	coiled-coil domain-containing protein 50-like
ENSDART00000113546	A_15_P257616	0.75191	9.74369	5.15162	0.000101181	0.000619699	1.11248	101885241	LOC101885241	zinc finger protein 180-like
ENSDART00000128690	A_15_P262616	0.751623	7.37119	7.29879	1.9518e-06	3.14652e-05	5.11626	324332	wu:fc25h09	wu:fc25h09
ENSDART00000113735	A_15_P520632	0.751413	7.6969	8.80482	1.7622e-07	6.31234e-06	7.54889	555187	cars2	cysteinyl-tRNA synthetase 2, mitochondrial
NM_001160126	A_15_P614727	0.750771	7.80736	5.70783	3.4287e-05	0.000266209	2.20815	556399	cfp	complement factor properdin
ENSDART00000052918	A_15_P289016	0.750601	7.67552	2.70222	0.0158554	0.0355315	-3.89738	796607	LOC796607	epithelial membrane protein 3-like
BC154657	A_15_P304526	0.750394	7.06166	5.24361	8.43726e-05	0.000535424	1.29619	445112	trappc2l	trafficking protein particle complex 2-like
NM_199828	A_15_P720091	0.750149	10.1315	6.22355	1.30382e-05	0.000127122	3.18898	327568	ccnt2a	cyclin T2a
NM_001002301	A_15_P131276	0.749313	7.95686	7.74846	9.23701e-07	1.859e-05	5.87449	432371	prdm5	PR domain containing 5
ENSDART00000109026	A_15_P596557	0.749309	8.06991	5.94256	2.1982e-05	0.00018806	2.65896	571608	znf740a	zinc finger protein 740a
NM_201207	A_15_P116381	0.749082	8.42858	7.36079	1.75773e-06	2.91762e-05	5.22246	394182	plekha3	pleckstrin homology domain containing, family A (phosphoinositide binding specific) member 3
NM_201118	A_15_P106260	0.749009	8.94294	5.78373	2.96727e-05	0.000237349	2.35469	394093	ambp	alpha-1-microglobulin/bikunin precursor
ENSDART00000148635	A_15_P134166	0.748494	11.8483	5.98442	2.03224e-05	0.000177324	2.7386	558206	cspg5a	chondroitin sulfate proteoglycan 5a
ENSDART00000147997	A_15_P157591	0.748321	6.48952	5.00367	0.000135805	0.000783464	0.815102	559834	rc3h2	ring finger and CCCH-type domains 2
NM_001114549	A_15_P742451	0.748006	10.4053	3.46094	0.00327971	0.00977236	-2.36814	561082	ptrfb	polymerase I and transcript release factor b
ENSDART00000089867	A_15_P190621	0.747497	7.02278	5.4031	6.17288e-05	0.000417554	1.61244	559392	LOC559392	serine/threonine-protein phosphatase 2A 55 kDa regulatory subunit B gamma isoform-like
NM_001145701	A_15_P628473	0.746908	9.67291	4.98881	0.000139897	0.000802856	0.78512	792757	si:ch211-168h21.3	si:ch211-168h21.3
NM_203478	A_15_P149326	0.746699	7.47178	6.167	1.44709e-05	0.000137133	3.08317	403306	rtn4r	reticulon 4 receptor
NM_001127334	A_15_P626701	0.746163	5.76274	8.19286	4.52442e-07	1.12923e-05	6.5968	565431	golga2	golgi autoantigen, golgin subfamily a, 2
BC152516	A_15_P657841	0.745535	10.2079	3.91344	0.00127027	0.00456189	-1.42892	100000125	si:ch211-13c6.2	si:ch211-13c6.2
NM_001103144	A_15_P688801	0.745445	8.67407	7.66029	1.06741e-06	2.05589e-05	5.72801	100006371	tmem151b	transmembrane protein 151B
NM_131275	A_15_P193211	0.743822	7.51232	6.82226	4.44144e-06	5.62728e-05	4.28205	30530	rxrba	retinoid x receptor, beta a
NM_001024923	A_15_P208641	0.743647	8.45897	4.36621	0.000495868	0.00215892	-0.488756	553261	smg5	Smg-5 homolog, nonsense mediated mRNA decay factor (C. elegans)
NM_131057	A_15_P192531	0.743523	5.68114	4.49009	0.000384342	0.00177588	-0.232988	30263	vasa	vasa homolog
EH585820	A_15_P265196	0.742978	6.85182	3.10887	0.00685057	0.0178157	-3.08896	326968	mg:ab01b07	mg:ab01b07
NM_001006015	A_15_P720881	0.742889	10.2872	6.32157	1.08939e-05	0.000110739	3.37134	449994	pawr	PRKC, apoptosis, WT1, regulator
ENSDART00000008268	A_15_P199201	0.742597	7.6742	4.94735	0.000152006	0.000855795	0.701312	570455	LOC570455	25-hydroxycholesterol 7-alpha-hydroxylase-like
ENSDART00000134255	A_15_P407860	0.742387	8.91866	4.19563	0.000705666	0.00284759	-0.842227	324237	trim37	tripartite motif containing 37
ENSDART00000058736	A_15_P165906	0.742357	7.95165	8.50298	2.7899e-07	8.53172e-06	7.08533	567181	grm4	glutamate receptor, metabotropic 4
NM_001044982	A_15_P504142	0.742129	10.3623	5.90412	2.36301e-05	0.000197899	2.58563	562291	cited4a	Cbp/p300-interacting transactivator, with Glu/Asp-rich carboxy-terminal domain, 4a
NM_001080085	A_15_P109279	0.741859	11.2909	6.5882	6.727e-06	7.64518e-05	3.86067	790940	palm3	paralemmin 3
BC091661	A_15_P197891	0.741689	11.8827	6.30351	1.12595e-05	0.000113618	3.33784	325488	map3k4	mitogen activated protein kinase kinase kinase 4
NM_001013481	A_15_P161112	0.74156	6.59639	3.43299	0.00347775	0.010265	-2.42582	541354	zgc:113625	zgc:113625
NM_199794	A_15_P115268	0.741516	10.3627	7.12327	2.63279e-06	3.92452e-05	4.81268	327360	memo1	mediator of cell motility 1
ENSDART00000127332	A_15_P102514	0.7414	11.7543	6.55529	7.13562e-06	8.02224e-05	3.80081	30461	cdh11	cadherin 11, osteoblast
ENSDART00000112007	A_15_P676057	0.741315	7.92376	4.22092	0.000669612	0.00273132	-0.789746	571879	nin	ninein (GSK3B interacting protein)
ENSDART00000109165	A_15_P372780	0.740982	9.9055	4.38161	0.000480373	0.00210614	-0.456908	557534	cpz	carboxypeptidase Z
BC117617	A_15_P724006	0.740358	8.23131	2.87092	0.0112191	0.0267846	-3.56612	563180	g6pca.2	glucose-6-phosphatase a, catalytic, tandem duplicate 2
CT718146	A_15_P449140	0.740223	9.05273	4.6582	0.000272607	0.00135452	0.112473	323056	wu:fb80c09	wu:fb80c09
NM_001271813	A_15_P601002	0.740149	8.41228	5.20641	9.07925e-05	0.000569255	1.22202	568590	ccdc40	coiled-coil domain containing 40
NM_001083545	A_15_P207180	0.739849	8.02023	4.06858	0.000918969	0.00352411	-1.10619	556341	zgc:136614	zgc:136614
AM422100	A_15_P132511	0.739745	12.4249	6.11395	1.59641e-05	0.000147651	2.98351	503932	ddx42	DEAD (Asp-Glu-Ala-Asp) box polypeptide 42
NM_001007200	A_15_P655711	0.739116	7.08618	7.29275	1.97186e-06	3.15689e-05	5.10589	368448	ptpn4a	protein tyrosine phosphatase, non-receptor type 4, a
NM_131669	A_15_P150126	0.738618	9.2912	4.66662	0.000267974	0.00133482	0.12973	64269	atp1b2a	ATPase, Na+/K+ transporting, beta 2a polypeptide
NM_001076657	A_15_P173671	0.737961	9.52121	6.18053	1.41138e-05	0.000134972	3.10853	767719	zgc:153720	zgc:153720
EH607743	A_15_P597827	0.737859	8.62613	3.58535	0.00252623	0.0079218	-2.11075	558042	ppil1	peptidylprolyl isomerase (cyclophilin)-like 1
ENSDART00000111385	A_15_P297161	0.737681	7.87896	6.57574	6.87881e-06	7.78546e-05	3.83802	563140	LOC563140	zinc finger FYVE domain-containing protein 1-like
AB267908	A_15_P715336	0.737676	6.32255	7.49819	1.39616e-06	2.48393e-05	5.45593	569510	mylka	myosin, light chain kinase a
ENSDART00000109131	A_15_P274651	0.737565	6.77152	4.13767	0.000795921	0.0031363	-0.962588	795332	slc25a1b	slc25a1 solute carrier family 25 (mitochondrial carrier	citrate transporter), member 1b
NM_213419	A_15_P112944	0.736837	8.9722	5.02616	0.00012984	0.000754407	0.860462	406728	map2k1	mitogen-activated protein kinase kinase 1
ENSDART00000099295	A_15_P100297	0.736712	5.58362	3.91613	0.00126317	0.0045438	-1.42334	407649	il1rl1	interleukin 1 receptor-like 1
NM_213549	A_15_P161906	0.736695	10.5917	4.01232	0.00103329	0.00387177	-1.22319	497348	matn4	matrilin 4
NM_001012390	A_15_P115221	0.736583	8.17688	3.5293	0.00284148	0.0086931	-2.22682	550617	crygs3	crystallin, gamma S3
BC055507	A_15_P133671	0.736486	8.07307	4.19645	0.000704464	0.00284391	-0.840522	561131	nolc1	nucleolar and coiled-body phosphoprotein 1
NM_001013329	A_15_P174411	0.736036	10.599	4.65932	0.000271982	0.00135185	0.114781	503751	zgc:110848	zgc:110848
ENSDART00000089233	A_15_P597557	0.735753	9.40523	6.09024	1.66823e-05	0.000152731	2.93886	566820	rnf38	ring finger protein 38
ENSDART00000077444	A_15_P483000	0.735128	9.53545	3.11625	0.00674608	0.0176093	-3.07401	497403	cenpf	centromere protein F, (mitosin)
NM_001040041	A_15_P142941	0.735069	6.31505	8.77638	1.83933e-07	6.44119e-06	7.50569	677742	lgals3bpa	lectin, galactoside-binding, soluble, 3 binding protein a
ENSDART00000115323	A_15_P257626	0.734006	8.75631	4.96029	0.000148115	0.000839915	0.727492	101882753	LOC101882753	cadherin-related tumor suppressor-like
AW165026	A_15_P682396	0.733391	12.5295	4.32348	0.00054157	0.00230988	-0.577161	368434	si:rp71-46j2.8	si:rp71-46j2.8
NM_001201449	A_15_P183516	0.733053	7.2848	3.11795	0.0067222	0.0175651	-3.07056	568322	rnf207b	ring finger protein 207b
NM_001033596	A_15_P208486	0.732605	11.7122	3.9836	0.0010971	0.00406019	-1.28294	619204	mrps7	mitochondrial ribosomal protein S7
NM_212941	A_15_P121131	0.732563	10.3944	6.18392	1.40258e-05	0.000134424	3.11487	405877	mafgb	v-maf avian musculoaponeurotic fibrosarcoma oncogene homolog Gb
BC045287	A_15_P103290	0.73249	10.4661	5.22691	8.71956e-05	0.000550001	1.2629	58138	pbx1a	pre-B-cell leukemia transcription factor 1a
ENSDART00000042002	A_15_P146111	0.732422	6.40282	4.42005	0.000443816	0.00197584	-0.377476	559268	si:ch211-48m9.1	si:ch211-48m9.1
ENSDART00000128903	A_15_P407305	0.732405	9.20313	4.64684	0.000278984	0.00138058	0.0891976	100534965	LOC100534965	protein FAM126B-like
NM_001024951	A_15_P115908	0.732179	9.95865	5.3183	7.28582e-05	0.000476683	1.44465	326734	tlk1b	tousled-like kinase 1b
ENSDART00000133838	A_15_P238846	0.731971	9.6742	4.84497	0.000186736	0.00100322	0.493689	559842	si:dkey-200c24.1	si:dkey-200c24.1
NM_001126424	A_15_P625378	0.73171	7.08326	4.04331	0.000968642	0.00367839	-1.15873	567487	si:dkey-236a14.6	si:dkey-236a14.6
NM_001134683	A_15_P110425	0.731557	8.19059	4.1479	0.000779177	0.00308148	-0.941334	100000836	rps8b	ribosomal protein S8b
NM_131671	A_15_P628297	0.731487	9.46798	6.86295	4.13531e-06	5.36731e-05	4.35453	64273	atp1b1b	ATPase, Na+/K+ transporting, beta 1b polypeptide
NM_213503	A_15_P175806	0.731405	11.1141	5.39943	6.21725e-05	0.000419908	1.60519	406824	sf3b3	splicing factor 3b, subunit 3
NM_001005401	A_15_P496952	0.731396	9.88562	5.05927	0.000121547	0.000716269	0.927135	446119	srp68	signal recognition particle 68
NM_200635	A_15_P642071	0.731224	6.98752	5.96013	2.1269e-05	0.000183597	2.69241	393608	ptger2a	prostaglandin E receptor 2a (subtype EP2)
NM_200217	A_15_P131446	0.731005	11.7636	6.80342	4.59109e-06	5.77357e-05	4.24841	393186	zgc:56235	zgc:56235
NM_200301	A_15_P148361	0.730832	8.61836	6.22951	1.2896e-05	0.000126072	3.20011	100005753	sh3gl1a	SH3-domain GRB2-like 1a
CK029393	A_15_P690126	0.730751	10.7537	3.36017	0.0040513	0.0116631	-2.57578	100307092	si:dkey-114b16.4	si:dkey-114b16.4
NM_001037683	A_15_P720441	0.730537	9.80756	4.63598	0.000285224	0.00140198	0.0669342	560578	tgfbr1a	transforming growth factor, beta receptor 1 a
XM_003199153	A_15_P155491	0.730331	7.92448	5.6355	3.9379e-05	0.000295706	2.0678	100537576	LOC100537576	trans-Golgi network integral membrane protein 2-like
NM_001128747	A_15_P728551	0.730021	7.0511	8.47588	2.90896e-07	8.71377e-06	7.04313	569087	eral1	Era G-protein-like 1 (E. coli)
ENSDART00000017726	A_15_P340990	0.729812	7.57233	4.99098	0.000139292	0.000800849	0.789496	565971	etnk1	ethanolamine kinase 1
BC158195	A_15_P739581	0.729764	17.5793	4.57913	0.000320302	0.00153657	-0.0497646	393968	zgc:55733	zgc:55733
AW567084	A_15_P261841	0.729751	6.4483	3.37836	0.00389975	0.0112934	-2.53836	336951	wu:fk32h10	wu:fk32h10
NM_001100441	A_15_P306296	0.72974	10.9219	3.27403	0.00485224	0.0134913	-2.75254	570094	syngr3b	synaptogyrin 3b
NM_131088	A_15_P114929	0.729541	7.90978	6.95186	3.54069e-06	4.82875e-05	4.51207	30299	ihhb	Indian hedgehog homolog b
ENSDART00000122234	A_15_P711771	0.729144	8.68707	4.30808	0.000559075	0.00236889	-0.609048	100148657	LOC100148657	neurotactin-like
NM_001017716	A_15_P661131	0.729036	8.32962	5.90763	2.34746e-05	0.000197181	2.59233	550411	yod1	YOD1 OTU deubiquinating enzyme 1 homolog (S. cerevisiae)
ENSDART00000154623	A_15_P106116	0.728751	6.73685	5.51616	4.9561e-05	0.000350358	1.83478	100005402	LOC100005402	SH3 and cysteine-rich domain-containing protein-like
NM_001045303	A_15_P119804	0.728683	8.69947	4.90295	0.000166172	0.000917896	0.611388	723998	trim109	tripartite motif containing 109
ENSDART00000097217	A_15_P130036	0.728306	6.62541	5.86595	2.5394e-05	0.000209694	2.51261	565272	si:ch211-193c2.2	si:ch211-193c2.2
BC142748	A_15_P657706	0.728263	8.37051	5.91694	2.30667e-05	0.000194771	2.6101	333938	myh9a	myosin, heavy polypeptide 9a, non-muscle
NM_001037237	A_15_P162696	0.728195	7.17539	4.57781	0.000321166	0.00154038	-0.0524745	566075	slc4a2a	solute carrier family 4, anion exchanger, member 2a
ENSDART00000128947	A_15_P528177	0.728114	7.44015	5.03222	0.000128281	0.000747723	0.872663	566825	kmt2bb	lysine (K)-specific methyltransferase 2Bb
NM_205584	A_15_P719871	0.728016	7.2556	3.61206	0.00238855	0.00757114	-2.05537	402842	hsd17b1	hydroxysteroid (17-beta) dehydrogenase 1
ENSDART00000142132	A_15_P683416	0.727918	8.12296	5.77769	3.00151e-05	0.000239565	2.34306	558923	palb2	partner and localizer of BRCA2
BC129191	A_15_P645146	0.727785	7.28653	7.16702	2.44255e-06	3.70125e-05	4.88876	791180	shisa3	shisa homolog 3 (Xenopus laevis)
NM_131301	A_15_P340315	0.72775	9.93352	7.6846	1.02558e-06	2.00173e-05	5.76851	30564	mef2aa	myocyte enhancer factor 2aa
NM_198874	A_15_P172696	0.727714	10.7266	5.70495	3.44761e-05	0.000267394	2.20257	321314	lmbr1l	limb region 1 like
NM_131015	A_15_P195901	0.727175	11.5221	7.34728	1.79821e-06	2.95092e-05	5.19937	30210	mafba	v-maf musculoaponeurotic fibrosarcoma oncogene family, protein B (avian)
NM_001020552	A_15_P106571	0.727107	9.57712	5.56105	4.54441e-05	0.000327798	1.92263	553573	zgc:110006	zgc:110006
NM_001089541	A_15_P194326	0.726438	9.34217	3.10465	0.00691103	0.0179389	-3.0975	100037390	cyp4f3	cytochrome P450, family 4, subfamily F, polypeptide 3
ENSDART00000126317	A_15_P517192	0.726413	11.8458	7.49043	1.41436e-06	2.50849e-05	5.4428	415235	cab39	calcium binding protein 39
ENSDART00000139377	A_15_P582302	0.726408	6.77869	6.14141	1.51721e-05	0.000142283	3.03515	564101	si:dkey-230p4.1	si:dkey-230p4.1
ENSDART00000022555	A_15_P156801	0.726212	8.23868	6.11445	1.59494e-05	0.000147577	2.98445	560068	pdk3a	pyruvate dehydrogenase kinase, isozyme 3a
ENSDART00000138704	A_15_P243741	0.725747	10.0516	6.88576	3.97348e-06	5.23798e-05	4.39504	368491	si:rp71-79p20.2	si:rp71-79p20.2
ENSDART00000021346	A_15_P398000	0.725316	8.36203	4.16868	0.000746256	0.00297603	-0.898169	393692	arl3l2	ADP-ribosylation factor-like 3, like 2
NM_001080159	A_15_P115502	0.724995	8.01852	6.6116	6.45129e-06	7.40887e-05	3.90315	569156	hipk3b	homeodomain interacting protein kinase 3b
NM_001102636	A_15_P627106	0.724358	11.4984	7.33913	1.82313e-06	2.97845e-05	5.18541	100124609	zgc:165582	zgc:165582
ENSDART00000108492	A_15_P343570	0.724191	7.34265	6.39585	9.51547e-06	9.99193e-05	3.50866	560006	inpp4b	inositol polyphosphate-4-phosphatase, type II
BC124263	A_15_P188931	0.724165	6.30445	4.78091	0.000212521	0.00111156	0.363279	557793	si:ch211-248e11.2	si:ch211-248e11.2
NM_131354	A_15_P143756	0.724042	7.95648	4.91833	0.000161116	0.000897028	0.642566	30625	six7	sine oculis homeobox homolog 7
NM_201130	A_15_P289601	0.723338	9.89879	7.01109	3.1947e-06	4.5168e-05	4.61641	100005514	spop	speckle-type POZ protein
NM_199684	A_15_P142211	0.722993	8.76061	3.88658	0.00134365	0.00476001	-1.48481	324530	ppp6r3	protein phosphatase 6, regulatory subunit 3
ENSDART00000099729	A_15_P643296	0.72286	6.60288	4.34807	0.000514766	0.00222144	-0.526268	335838	lrrfip2	leucine rich repeat (in FLII) interacting protein 2
ENSDART00000155740	A_15_P200226	0.722794	8.00259	2.92828	0.00996634	0.0242829	-3.45206	567966	klhl2	kelch-like family member 2
NM_001002677	A_15_P111998	0.722769	12.5157	5.39108	6.31927e-05	0.000425229	1.58871	436950	sumo3b	SMT3 suppressor of mif two 3 homolog 3b
NM_213260	A_15_P471815	0.722451	7.85702	6.95418	3.52639e-06	4.82123e-05	4.51618	406544	olfm2b	olfactomedin 2b
NM_001002867	A_15_P540022	0.721608	10.0393	2.69138	0.0162096	0.036207	-3.91844	334003	pho	phoenix
NM_001159831	A_15_P696366	0.721563	12.2141	5.46099	5.51539e-05	0.000382265	1.72648	569076	lyrm2	LYR motif containing 2
ENSDART00000122519	A_15_P513197	0.721557	9.62265	6.24374	1.25632e-05	0.000123699	3.22664	553212	st8sia6	ST8 alpha-N-acetyl-neuraminide alpha-2,8-sialyltransferase 6
NM_001136252	A_15_P663171	0.721262	9.61309	5.44544	5.68456e-05	0.000391395	1.69588	100192215	zgc:194469	zgc:194469
NM_001128812	A_15_P550017	0.720969	10.6762	4.876	0.000175425	0.00096007	0.556717	100005403	tmem65	transmembrane protein 65
BE557296	A_15_P393407	0.720524	7.17019	3.52053	0.0028943	0.00882028	-2.24498	335261	wu:fk98c08	wu:fk98c08
BC124395	A_15_P724466	0.720383	9.91078	4.67595	0.000262937	0.0013157	0.148833	569076	lyrm2	LYR motif containing 2
NM_001080642	A_15_P224176	0.720233	8.49282	4.4355	0.000429935	0.00192824	-0.345578	791160	zgc:158357	zgc:158357
NM_001044828	A_15_P171896	0.720115	10.6559	4.79583	0.000206208	0.00108474	0.393678	557469	mterfd3	MTERF domain containing 3
NM_001017842	A_15_P102005	0.720007	6.80096	4.9081	0.000164462	0.000911431	0.621825	550540	henmt1	HEN1 methyltransferase homolog 1 (Arabidopsis)
NM_001017668	A_15_P649931	0.719786	8.8203	5.727	3.30554e-05	0.000258291	2.24523	550361	zgc:112484	zgc:112484
NM_001114911	A_15_P624821	0.71949	7.28444	3.85325	0.00144069	0.00504518	-1.55416	100141346	itga8	integrin, alpha 8
NM_001105134	A_15_P626536	0.719484	9.16576	3.49806	0.003034	0.00917218	-2.29144	795141	zgc:171717	zgc:171717
NM_001025539	A_15_P119061	0.71934	12.9769	4.51014	0.000368865	0.00171722	-0.191688	565637	fgl2	fibrinogen-like 2
NM_001281923	A_15_P177326	0.719208	9.73966	4.80489	0.000202467	0.00107019	0.412135	100884132	ppp1r1b	protein phosphatase 1, regulatory (inhibitor) subunit 1B
NM_001020561	A_15_P140686	0.719202	10.7357	5.20113	9.1744e-05	0.000573746	1.21148	553583	zgc:110046	zgc:110046
ENSDART00000080286	A_15_P138096	0.718971	6.24985	3.79676	0.00162159	0.00553738	-1.67168	560975	si:ch1073-396h14.1	si:ch1073-396h14.1
ENSDART00000111438	A_15_P591017	0.717982	11.1998	6.44383	8.7228e-06	9.36905e-05	3.59695	324487	mgea5	meningioma expressed antigen 5 (hyaluronidase)
NM_001044311	A_15_P502462	0.71777	7.70029	4.71481	0.000242978	0.00123726	0.228332	324984	txlng	taxilin gamma
NM_001030254	A_15_P151251	0.71753	5.5489	7.07549	2.85828e-06	4.15207e-05	4.72931	570782	mfsd11	major facilitator superfamily domain containing 11
ENSDART00000091848	A_15_P163556	0.716855	7.65251	4.24808	0.000632966	0.00260751	-0.733402	791150	gripap1	GRIP1 associated protein 1
ENSDART00000154608	A_15_P597437	0.71648	6.11089	6.83794	4.32077e-06	5.51139e-05	4.31	100005496	si:ch211-1i11.3	si:ch211-1i11.3
NM_001017784	A_15_P109346	0.716187	6.99575	4.27002	0.000604864	0.00251391	-0.687921	550481	rhoub	ras homolog gene family, member Ub
BC052106	A_15_P737291	0.716143	9.39107	6.00702	1.94812e-05	0.00017158	2.78149	324304	wu:fc25a10	wu:fc25a10
BC090456	A_15_P688494	0.715638	9.14664	7.05714	2.95022e-06	4.25611e-05	4.69719	368512	si:busm1-180g5.6	si:busm1-180g5.6
NM_001045457	A_15_P224561	0.715339	6.90662	3.16165	0.00613674	0.016303	-2.98185	751747	stc1	stanniocalcin 1
NM_131802	A_15_P461881	0.715316	8.74815	5.05716	0.00012206	0.000718523	0.922881	84702	cp	ceruloplasmin
NM_001004552	A_15_P115866	0.715147	9.57525	6.41509	9.18897e-06	9.75168e-05	3.5441	447813	pdxdc1	pyridoxal-dependent decarboxylase domain containing 1
NM_001020679	A_15_P173886	0.714181	7.43193	3.37271	0.00394621	0.0113979	-2.54999	553707	prelid1b	PRELI domain containing 1b
NM_001005974	A_15_P101579	0.713688	6.46316	4.90559	0.000165292	0.000914879	0.616742	449801	zgc:103601	zgc:103601
ENSDART00000156078	A_15_P370585	0.713058	11.5712	3.9007	0.00130456	0.00465306	-1.45543	564636	im:6907928	im:6907928
NM_001045444	A_15_P200506	0.712904	7.51626	4.38612	0.000475933	0.00209001	-0.447592	558333	lmo7b	LIM domain only 7b
CT623879	A_15_P518352	0.712787	8.88647	2.68305	0.016487	0.036712	-3.93459	325111	wu:fc55f12	wu:fc55f12
NM_001130670	A_15_P408005	0.712437	7.09801	3.88389	0.00135125	0.0047804	-1.49042	100170836	odf3l2	outer dense fiber of sperm tails 3-like 2
ENSDART00000151305	A_15_P582192	0.711918	7.81869	4.03311	0.000989449	0.00374381	-1.17994	561766	slc16a6b	solute carrier family 16 (monocarboxylic acid transporters), member 6b
ENSDART00000019481	A_15_P692696	0.711802	11.8556	4.51571	0.000364678	0.00170005	-0.180214	563019	itpkb	inositol-trisphosphate 3-kinase B
NM_001082840	A_15_P147946	0.711602	7.13717	6.37512	9.88097e-06	0.000102921	3.4704	564064	prkacaa	protein kinase, cAMP-dependent, catalytic, alpha, genome duplicate a
ENSDART00000014496	A_15_P112922	0.711197	10.9107	2.63117	0.0183191	0.0400749	-4.03476	402881	mical3a	microtubule associated monooxygenase, calponin and LIM domain containing 3a
NM_001009590	A_15_P190281	0.711191	9.32636	4.86862	0.00017805	0.000971775	0.54173	493599	pcdh2ab11	protocadherin 2 alpha b 11
NM_182872	A_15_P721811	0.710756	8.77479	4.88317	0.000172911	0.000949576	0.571276	359833	tfpia	tissue factor pathway inhibitor a
NM_001007120	A_15_P503957	0.710754	9.77419	5.80198	2.86621e-05	0.000230272	2.38983	368671	homeza	homeodomain leucine zipper gene a
NM_001135784	A_15_P198161	0.710736	7.98061	4.47761	0.00039431	0.00180673	-0.258711	565782	nkx6.2	NK6 homeobox 2
ENSDART00000111091	A_15_P478030	0.710621	7.04661	6.22047	1.31123e-05	0.000127619	3.18322	100538038	LOC100538038	secretory phospholipase A2 receptor-like
NM_001113660	A_15_P275626	0.710584	16.0317	2.90655	0.0104239	0.0251598	-3.49534	100006685	fancm	Fanconi anemia, complementation group M
NM_001037401	A_15_P111823	0.709977	10.4342	4.03161	0.000992559	0.00375299	-1.18307	570159	kcnk5a	potassium channel, subfamily K, member 5a
ENSDART00000140747	A_15_P238806	0.709938	7.37165	4.8652	0.000179279	0.000975331	0.534792	568161	arid1ab	AT rich interactive domain 1Ab (SWI-like)
ENSDART00000129103	A_15_P460205	0.709598	8.63277	7.34192	1.81456e-06	2.96888e-05	5.19019	100004590	LOC100004590	ubiquitin-associated protein 1-like
NM_001110386	A_15_P626061	0.708883	9.12031	3.50337	0.00300037	0.00909431	-2.28046	561329	si:ch211-226h8.11	si:ch211-226h8.11
NM_001024179	A_15_P644706	0.708829	11.4707	6.3626	1.01086e-05	0.000104238	3.44728	554054	pcdh2g6	protocadherin 2 gamma 6
NM_200701	A_15_P620952	0.708605	8.931	8.22434	4.30542e-07	1.09621e-05	6.64696	393674	wdr21	WD repeat domain 21
NM_001109701	A_15_P179691	0.70826	10.7525	6.50744	7.77657e-06	8.5761e-05	3.7135	555510	cyp2aa12	cytochrome P450, family 2, subfamily AA, polypeptide 12
ENSDART00000084834	A_15_P557147	0.708102	7.77808	4.58319	0.000317653	0.00152686	-0.041411	561567	srgap3	SLIT-ROBO Rho GTPase activating protein 3
ENSDART00000038401	A_15_P157471	0.707975	7.23918	5.70287	3.46137e-05	0.000268082	2.19854	553515	si:ch211-95j8.2	si:ch211-95j8.2
ENSDART00000104204	A_15_P134506	0.707376	10.9941	6.31396	1.10465e-05	0.000112031	3.35723	30274	foxg1a	forkhead box G1a
NM_001002626	A_15_P210796	0.707295	11.02	5.67687	3.63778e-05	0.000279185	2.14815	436899	zgc:92242	zgc:92242
NM_001080799	A_15_P142676	0.707122	8.60779	3.54792	0.00273265	0.0084259	-2.18829	557149	si:ch211-244b2.1	si:ch211-244b2.1
NM_001083837	A_15_P110775	0.707015	10.6022	5.2753	7.92728e-05	0.000510737	1.35927	563938	pnisr	PNN-interacting serine/arginine-rich protein
NM_198915	A_15_P624231	0.706838	7.79886	6.74193	5.11723e-06	6.25956e-05	4.13829	387255	rbm19	RNA binding motif protein 19
ENSDART00000111992	A_15_P377510	0.706657	6.73967	4.06326	0.000929211	0.00355757	-1.11725	799771	si:ch1073-172n9.1	si:ch1073-172n9.1
ENSDART00000130880	A_15_P224766	0.706642	8.65747	3.69528	0.00200593	0.00657574	-1.88262	100535378	si:ch73-269m14.2	si:ch73-269m14.2
ENSDART00000121779	A_15_P182536	0.706246	8.30421	2.7296	0.014994	0.0339055	-3.84409	101883969	LOC101883969	PQ-loop repeat-containing protein 1-like
NM_001122844	A_15_P191071	0.705889	8.26416	7.01946	3.14874e-06	4.46621e-05	4.63111	560313	cul4b	cullin 4B
AI626435	A_15_P597342	0.705793	5.5756	6.463	8.42563e-06	9.13137e-05	3.63213	565952	e2f8	E2F transcription factor 8
NM_001110450	A_15_P167506	0.705378	8.78012	5.4869	5.24498e-05	0.000366881	1.77739	555174	wash	WAS protein family homolog
ENSDART00000129343	A_15_P672136	0.705074	8.00071	5.49287	5.18467e-05	0.000363705	1.78911	100003752	si:ch73-78i5.3	si:ch73-78i5.3
AI544738	A_15_P263821	0.704844	5.95507	4.52153	0.000360356	0.00168419	-0.168233	322570	wu:fb65e06	wu:fb65e06
EB960909	A_15_P519262	0.704569	14.0382	4.20107	0.00069774	0.00282193	-0.830925	325614	wu:fc92f06	wu:fc92f06
NM_001045857	A_15_P171801	0.704531	8.42695	4.80428	0.000202719	0.00107101	0.410879	568106	olfml3a	olfactomedin-like 3a
CO360651	A_15_P690981	0.704407	9.40325	6.06794	1.73888e-05	0.000157706	2.89677	368512	si:busm1-180g5.6	si:busm1-180g5.6
NM_213637	A_15_P178371	0.703697	11.2503	7.9607	6.54841e-07	1.45236e-05	6.22277	325372	scrt2	scratch homolog 2, zinc finger protein (Drosophila)
ENSDART00000142806	A_15_P535587	0.703576	8.81446	4.78709	0.000209884	0.00110065	0.375865	556789	stxbp5a	syntaxin binding protein 5a (tomosyn)
NM_001001825	A_15_P654806	0.703567	7.11258	6.84858	4.24085e-06	5.44962e-05	4.32895	792197	bgnb	biglycan b
NM_001004676	A_15_P140226	0.703289	10.4308	3.55099	0.0027151	0.00838474	-2.18193	447938	rassf2a	Ras association (RalGDS/AF-6) domain family member 2a
NM_131539	A_15_P111360	0.703214	10.5476	3.36689	0.00399466	0.0115197	-2.56197	58054	pim1	pim-1 oncogene
NM_001020567	A_15_P174511	0.70318	12.9656	4.33813	0.000525436	0.00225508	-0.54684	553590	zgc:110158	zgc:110158
ENSDART00000125973	A_15_P521185	0.702848	8.01027	5.14613	0.000102287	0.000624904	1.10149	553265	tbcd	tubulin-specific chaperone d
BC139620	A_15_P743076	0.702842	8.46153	4.48641	0.000387251	0.00178632	-0.240563	565061	si:ch211-216l23.2	si:ch211-216l23.2
NM_199586	A_15_P687344	0.702631	9.5864	6.18338	1.40398e-05	0.000134499	3.11386	322221	actn4	actinin, alpha 4
BC098882	A_15_P657271	0.702317	6.81737	3.90782	0.00128529	0.00460077	-1.44062	406510	nupl1	nucleoporin like 1
NM_001128234	A_15_P625291	0.702262	10.5762	2.8899	0.0107885	0.0258945	-3.52846	555724	slc30a10	solute carrier family 30 (zinc transporter), member 10
BC125906	A_15_P177851	0.702258	12.0643	7.60706	1.16534e-06	2.18111e-05	5.63907	337784	hlcs	holocarboxylase synthetase (biotin-(proprionyl-Coenzyme A-carboxylase (ATP-hydrolysing)) ligase)
ENSDART00000052649	A_15_P239111	0.702228	7.93901	5.88629	2.44376e-05	0.000203018	2.55155	368364	sb:cb649	sb:cb649
NM_001005604	A_15_P116973	0.701655	8.36201	4.98293	0.000141553	0.000811088	0.773237	449616	bcl9	B-cell CLL/lymphoma 9
NM_001076713	A_15_P141546	0.701653	7.13135	5.18659	9.44173e-05	0.000585958	1.18243	767744	fam213ab	family with sequence similarity 213, member Ab
NM_001002492	A_15_P106322	0.701635	10.2899	5.82855	2.72544e-05	0.000221475	2.4409	436765	cmtm4	CKLF-like MARVEL transmembrane domain containing 4
NM_001044333	A_15_P103034	0.700771	9.3119	4.85854	0.0001817	0.000982707	0.521266	555492	wbp1la	WW domain binding protein 1-like a
ENSDART00000128762	A_15_P690271	0.700696	10.905	4.52717	0.000356215	0.00166981	-0.156615	58125	dedd1	death effector domain-containing 1
NM_200882	A_15_P602382	0.700352	11.61	7.73964	9.37116e-07	1.87004e-05	5.85989	393856	pabpc1b	poly A binding protein, cytoplasmic 1 b
NM_199852	A_15_P346690	0.699562	8.04544	5.64906	3.8368e-05	0.000290516	2.09416	334055	taf5l	TAF5-like RNA polymerase II, p300/CBP-associated factor (PCAF)-associated factor
NM_207638	A_15_P111768	0.699245	8.56506	4.15274	0.000771379	0.0030578	-0.931278	266751	adra2b	adrenergic, alpha-2B-, receptor
NM_200450	A_15_P108692	0.69917	8.81741	5.55246	4.62037e-05	0.000332186	1.90584	393422	camkvb	CaM kinase-like vesicle-associated b
NM_001033591	A_15_P207181	0.698808	7.80889	6.32446	1.08367e-05	0.000110464	3.37669	619199	zgc:112334	zgc:112334
AI641062	A_15_P517362	0.698018	9.09997	4.0177	0.00102177	0.00383637	-1.21201	368613	si:busm1-48c11.1	si:busm1-48c11.1
ENSDART00000091612	A_15_P288271	0.696809	7.73399	4.40747	0.000455459	0.00201339	-0.403467	100002454	dab2ipa	DAB2 interacting protein a
ENSDART00000121600	A_15_P609652	0.696596	7.80448	6.04857	1.80276e-05	0.000161762	2.86017	100536140	LOC100536140	polymerase delta-interacting protein 3-like
NM_130975	A_15_P531732	0.696571	10.7316	6.99783	3.26895e-06	4.58342e-05	4.5931	30164	pitx2	paired-like homeodomain transcription factor 2
NM_212611	A_15_P733406	0.696566	9.54852	6.86467	4.12286e-06	5.35757e-05	4.35759	573723	acadvl	acyl-Coenzyme A dehydrogenase, very long chain
NM_001024180	A_15_P644736	0.696333	10.4395	7.22082	2.2282e-06	3.45757e-05	4.98193	554055	pcdh2g7	protocadherin 2 gamma 7
ENSDART00000043248	A_15_P268291	0.696095	6.63982	5.31375	7.35106e-05	0.000479807	1.43563	569616	si:ch211-121a2.3	si:ch211-121a2.3
ENSDART00000020625	A_15_P191186	0.695535	9.44037	6.37129	9.95e-06	0.000103345	3.46333	799091	fbxo38	F-box protein 38
BC122140	A_15_P177436	0.694995	10.0339	4.50407	0.000373483	0.00173384	-0.20419	100536503	si:ch211-51a19.4	sestrin 1 pseudogene
ENSDART00000013001	A_15_P204141	0.694749	9.698	3.99291	0.00107601	0.00400167	-1.26358	553486	zgc:152753	zgc:152753
NM_001100629	A_15_P682886	0.694082	6.27039	4.92045	0.000160432	0.000894515	0.646862	798975	tas2r202	taste receptor, type 2, member 202
NM_001114584	A_15_P100922	0.693792	8.25791	5.9019	2.37293e-05	0.000198485	2.58138	100136866	zgc:172295	zgc:172295
ENSDART00000009756	A_15_P119854	0.693782	6.04874	5.51084	5.00732e-05	0.000353751	1.82436	567161	gpr37l1a	G protein-coupled receptor 37 like 1a
NM_201209	A_15_P108034	0.693668	9.16924	6.71191	5.39663e-06	6.49994e-05	4.08434	394184	zgc:64130	zgc:64130
CT724788	A_15_P599032	0.693536	6.76233	2.55278	0.0214628	0.0456911	-4.1847	567624	si:ch211-221j21.3	si:ch211-221j21.3
BC091992	A_15_P341025	0.693447	8.96094	3.00135	0.00856659	0.0214233	-3.30582	492732	im:7152297	im:7152297
NM_152977	A_15_P114964	0.693358	6.67725	6.87854	4.02394e-06	5.26228e-05	4.38223	142987	dmbx1a	diencephalon/mesencephalon homeobox 1a
NM_001103198	A_15_P260761	0.693024	8.3289	7.95044	6.65737e-07	1.46763e-05	6.20607	100006965	thap7	THAP domain containing 7
BC097018	A_15_P176926	0.693015	8.80885	3.15603	0.00620904	0.0164652	-2.99326	613141	itih3b	inter-alpha-trypsin inhibitor heavy chain 3b
BC122410	A_15_P137526	0.69268	9.19762	3.38216	0.00386883	0.0112157	-2.53055	567465	zfr2	zinc finger RNA binding protein 2
AI477490	A_15_P403105	0.692283	6.18161	4.47938	0.000392881	0.00180395	-0.255065	322435	wu:fb61a05	wu:fb61a05
BC134922	A_15_P180441	0.691733	10.9988	4.48857	0.000385543	0.00177993	-0.236121	559908	znf532	zinc finger protein 532
NM_001080047	A_15_P620991	0.691414	7.79396	5.52355	4.88575e-05	0.000346388	1.84926	570698	nrxn3b	neurexin 3b
NM_001025496	A_15_P162566	0.691373	6.8796	4.41577	0.000447745	0.00198689	-0.386322	557932	nitr12	novel immune-type receptor 12
ENSDART00000127249	A_15_P763586	0.6912	6.70504	4.10002	0.000860746	0.00334384	-1.04083	101883993	LOC101883993	arf-GAP with Rho-GAP domain, ANK repeat and PH domain-containing protein 1-like
AF219987	A_15_P664016	0.691009	6.06252	3.64189	0.00224362	0.00718647	-1.99347	64277	arnt2	aryl hydrocarbon receptor nuclear translocator 2
NM_001025527	A_15_P657461	0.690932	11.6319	7.67053	1.04957e-06	2.03402e-05	5.74509	563220	si:ch211-239e6.4	si:ch211-239e6.4
ENSDART00000114385	A_15_P765391	0.690906	7.1695	5.57645	4.41143e-05	0.000321661	1.95273	565873	cep152	centrosomal protein 152
ENSDART00000141241	A_15_P518342	0.690448	6.26715	6.44572	8.69297e-06	9.34729e-05	3.60042	101884000	LOC101884000	zinc finger protein 184-like
ENSDART00000142699	A_15_P603922	0.690395	11.4767	5.68474	3.58339e-05	0.000275685	2.16342	321965	taz	tafazzin
NM_001113485	A_15_P165656	0.690319	6.92273	7.80432	8.43276e-07	1.74021e-05	5.96675	563460	nlk2	nemo like kinase, type 2
NM_200593	A_15_P712351	0.690238	9.68122	6.87204	4.06997e-06	5.30038e-05	4.37069	393565	srsf1b	serine/arginine-rich splicing factor 1b
ENSDART00000078030	A_15_P556822	0.690231	5.79476	4.73249	0.000234419	0.0011998	0.264458	557568	ankrd33aa	ankyrin repeat domain 33Aa
EH583175	A_15_P263466	0.689901	6.30653	6.98735	3.32891e-06	4.64672e-05	4.57465	415253	zgc:86599	zgc:86599
ENSDART00000085046	A_15_P498812	0.689715	8.66336	6.50248	7.8463e-06	8.63998e-05	3.70444	100007612	si:dkey-127k13.1	si:dkey-127k13.1
ENSDART00000105333	A_15_P202506	0.689615	7.18129	4.82416	0.000194741	0.00103684	0.451361	100002625	akap6	A kinase (PRKA) anchor protein 6
ENSDART00000006221	A_15_P445350	0.689542	6.55516	5.39744	6.24137e-05	0.000421148	1.60127	100332617	nbeal1	neurobeachin-like 1
NM_201168	A_15_P112774	0.689514	9.13075	7.28965	1.98225e-06	3.16771e-05	5.10056	394143	sfswap	splicing factor, suppressor of white-apricot homolog (Drosophila)
ENSDART00000146180	A_15_P234346	0.689481	6.29384	6.56321	7.03502e-06	7.93194e-05	3.81522	100003989	csrnp2	cysteine-serine-rich nuclear protein 2
NM_001020714	A_15_P209451	0.68937	8.33811	5.73503	3.25533e-05	0.000255255	2.26075	553743	zgc:113162	zgc:113162
NM_001020602	A_15_P160741	0.689292	6.98916	6.64874	6.03772e-06	7.05536e-05	3.9704	553629	pip5k1aa	phosphatidylinositol-4-phosphate 5-kinase, type I, alpha, a
NM_001020490	A_15_P133611	0.688643	8.54809	5.27428	7.94321e-05	0.000511314	1.35723	403009	ezra	ezrin a
NM_212865	A_15_P108094	0.6886	8.67187	4.62273	0.000293032	0.00143095	0.0397544	405801	rbm24a	RNA binding motif protein 24a
ENSDART00000140483	A_15_P367800	0.687948	11.5917	6.05302	1.78786e-05	0.000160951	2.86859	567501	scaf4a	SR-related CTD-associated factor 4a
ENSDART00000150895	A_15_P416178	0.687914	6.84582	6.57511	6.88649e-06	7.79014e-05	3.83688	553356	si:dkey-44g17.5	si:dkey-44g17.5
BC133172	A_15_P767976	0.687862	7.7588	4.95797	0.000148804	0.0008423	0.722806	793097	fars2	phenylalanyl-tRNA synthetase 2, mitochondrial
NM_001122973	A_15_P189061	0.687222	6.77949	5.5751	4.42296e-05	0.000322212	1.95008	571943	lhx4	LIM homeobox 4
ENSDART00000148792	A_15_P679001	0.687044	8.3285	6.62218	6.33064e-06	7.30052e-05	3.92231	100331395	si:ch73-390b10.2	si:ch73-390b10.2
BC091855	A_15_P247096	0.686898	9.20141	6.46151	8.44841e-06	9.14702e-05	3.62939	567389	LOC567389	protein turtle homolog B-like
NM_199841	A_15_P407025	0.686758	7.42629	2.7324	0.0149085	0.033747	-3.83863	327635	gnsb	glucosamine (N-acetyl)-6-sulfatase (Sanfilippo disease IIID), b
NM_001017913	A_15_P172671	0.68625	6.98851	5.68744	3.56497e-05	0.0002748	2.16864	550612	zgc:113229	zgc:113229
NM_001077577	A_15_P416125	0.686124	8.008	8.06219	5.56644e-07	1.30579e-05	6.38717	569256	fat3a	FAT atypical cadherin 3a
NM_001076580	A_15_P140931	0.685664	6.63933	4.77909	0.000213308	0.00111426	0.359554	767640	ppm1lb	protein phosphatase, Mg2+/Mn2+ dependent, 1Lb
NM_131523	A_15_P175571	0.68522	9.57138	3.75954	0.0017531	0.00589477	-1.74907	58038	stx1b	syntaxin 1B
NM_201145	A_15_P183156	0.684922	10.3312	6.71219	5.39396e-06	6.49994e-05	4.08484	394120	nudt3a	nudix (nucleoside diphosphate linked moiety X)-type motif 3a
BC122340	A_15_P177546	0.684752	8.81728	4.75194	0.000225356	0.00116235	0.304184	558134	tmem222b	transmembrane protein 222b
NM_001080009	A_15_P202716	0.684449	7.84123	7.29433	1.96661e-06	3.15681e-05	5.10859	563598	nrxn3a	neurexin 3a
NM_001114563	A_15_P658362	0.684368	13.8075	4.41392	0.000449452	0.00199193	-0.390142	100136844	zgc:172106	zgc:172106
NM_001144810	A_15_P101169	0.684191	8.35812	3.06531	0.00750071	0.0192096	-3.17704	796449	si:dkeyp-98a7.1	si:dkeyp-98a7.1
NM_001037398	A_15_P147841	0.684129	6.12231	6.78089	4.77696e-06	5.92335e-05	4.20813	568565	kcnk2b	potassium channel, subfamily K, member 2b
NM_001020576	A_15_P120866	0.684052	10.8024	2.60334	0.0193814	0.0419971	-4.08822	553600	asb6	ankyrin repeat and SOCS box containing 6
ENSDART00000091923	A_15_P371570	0.684035	6.43494	4.53877	0.000347856	0.00163843	-0.132744	798983	LOC798983	sodium-driven chloride bicarbonate exchanger-like
NM_001123254	A_15_P642306	0.683863	7.35241	6.81519	4.49698e-06	5.6878e-05	4.26943	560232	LOC560232	novel nacht domain containing protein
NM_001102392	A_15_P138721	0.683849	9.40542	3.13759	0.00645251	0.0169893	-3.03072	795554	si:ch211-226h8.14	si:ch211-226h8.14
ENSDART00000010954	A_15_P227166	0.683767	7.05798	6.68405	5.67018e-06	6.75164e-05	4.03415	327466	dyrk1ab	dual-specificity tyrosine-(Y)-phosphorylation regulated kinase 1A, b
NM_200150	A_15_P736731	0.683446	11.2447	3.11553	0.00675618	0.0176245	-3.07547	393119	ankrd12	ankyrin repeat domain 12
NM_001020702	A_15_P160951	0.6834	7.59412	5.80839	2.83161e-05	0.000228076	2.40215	553731	fbxo3	F-box protein 3
ENSDART00000126866	A_15_P760361	0.68319	7.49754	5.33784	7.01222e-05	0.000462364	1.48338	101883927	LOC101883927	serine-rich coiled-coil domain-containing protein 2-like
NM_001076707	A_15_P629846	0.683163	9.26453	7.4074	1.62518e-06	2.7662e-05	5.30195	767738	abi1b	abl-interactor 1b
NM_001044348	A_15_P139531	0.682857	9.09625	5.17255	9.70746e-05	0.000599063	1.15437	556485	jph1b	junctophilin 1b
BC076455	A_15_P626321	0.682634	5.7439	4.42231	0.000441764	0.00196929	-0.372824	445112	trappc2l	trafficking protein particle complex 2-like
NM_001020777	A_15_P195086	0.682457	9.34577	4.22129	0.000669092	0.00273021	-0.788969	553815	zgc:113305	zgc:113305
NM_200515	A_15_P107663	0.682148	8.15094	5.99359	1.99765e-05	0.00017503	2.75601	393487	pank4	pantothenate kinase 4
XM_001342341	A_15_P249471	0.681565	7.21998	6.03547	1.84732e-05	0.000164416	2.83539	100002633	LOC100002633	cell wall protein DAN4-like
NM_131282	A_15_P102064	0.681493	9.52568	4.53317	0.000351866	0.00165473	-0.144267	30539	foxa	forkhead box A sequence
NM_200284	A_15_P209251	0.681359	8.48672	6.17252	1.4324e-05	0.000136035	3.09352	393254	trim47	tripartite motif containing 47
NM_199686	A_15_P113359	0.681272	10.168	6.69626	5.54848e-06	6.63335e-05	4.05617	324551	zc3h11a	zinc finger CCCH-type containing 11A
NM_001123312	A_15_P658721	0.680925	9.37004	6.15845	1.47014e-05	0.000138799	3.06713	266966	kat6a	K(lysine) acetyltransferase 6A
ENSDART00000055438	A_15_P187271	0.680666	9.16956	4.18509	0.000721263	0.00289679	-0.864098	565474	chadla	chondroadherin-like a
NM_001128739	A_15_P625457	0.678901	8.99676	2.94477	0.00963213	0.0236041	-3.41915	567753	plek2	pleckstrin 2
ENSDART00000129581	A_15_P444705	0.678723	6.89131	2.84663	0.0117949	0.0278742	-3.61424	101886551	LOC101886551	1-phosphatidylinositol 4,5-bisphosphate phosphodiesterase beta-1-like
NM_001037687	A_15_P137496	0.678566	15.2204	2.5932	0.0197826	0.0427273	-4.10762	562839	rad23ab	RAD23 homolog Ab (S. cerevisiae)
NM_001040407	A_15_P204931	0.678538	6.83778	3.81567	0.00155864	0.00536379	-1.63235	692065	fgf16	fibroblast growth factor 16
BC153303	A_15_P657871	0.67849	6.60301	3.74203	0.00181866	0.00607243	-1.78548	791730	got1l1	glutamic-oxaloacetic transaminase 1-like 1
NM_001007378	A_15_P100847	0.677946	8.34418	3.70563	0.00196289	0.00646358	-1.86113	492506	pptc7a	PTC7 protein phosphatase homolog a (S. cerevisiae)
NM_001198550	A_15_P181066	0.677537	7.45721	6.90997	3.80884e-06	5.08394e-05	4.43798	794574	ppp3ca	protein phosphatase 3, catalytic subunit, alpha isozyme
ENSDART00000086761	A_15_P758481	0.677232	8.41331	4.46649	0.000403418	0.00184116	-0.281648	101882597	LOC101882597	latrophilin-2-like
NM_001007779	A_15_P120452	0.677165	5.55511	5.81314	2.80621e-05	0.000226696	2.41128	493624	amh	anti-Mullerian hormone
NM_213397	A_15_P119080	0.676965	9.60024	3.50469	0.00299209	0.00907547	-2.27774	554477	pfkfb3	6-phosphofructo-2-kinase/fructose-2,6-biphosphatase 3
ENSDART00000127428	A_15_P419965	0.676605	10.7951	4.70465	0.000248042	0.00125838	0.20756	100331601	LOC100331601	E3 ubiquitin-protein ligase pellino homolog 3-like
ENSDART00000127233	A_15_P571227	0.676189	7.04768	3.17942	0.00591318	0.0158162	-2.94568	795364	LOC795364	uncharacterized LOC795364
NM_001177334	A_15_P161031	0.675952	7.55508	2.75373	0.0142722	0.0325686	-3.79696	100384891	ugt1a7	UDP glucuronosyltransferase 1 family, polypeptide A7
NM_001198745	A_15_P117700	0.675937	8.50421	3.14542	0.00634805	0.0167751	-3.01483	100002960	LOC100002960	uncharacterized LOC100002960
BC082295	A_15_P102079	0.675726	10.1186	4.55629	0.000335606	0.00159259	-0.0967004	100004913	phyhiplb	phytanoyl-CoA 2-hydroxylase interacting protein-like b
NM_214730	A_15_P113199	0.675129	10.2636	3.88749	0.00134112	0.00475334	-1.48293	405798	asb7	ankyrin repeat and SOCS box-containing 7
NM_001014337	A_15_P153111	0.67504	11.6179	6.86277	4.13665e-06	5.36731e-05	4.3542	554708	zgc:113176	zgc:113176
NM_001080604	A_15_P397065	0.674685	7.47482	6.03137	1.8615e-05	0.000165343	2.82764	568779	zbtb20	zinc finger and BTB domain containing 20
NM_001004534	A_15_P110361	0.674326	7.09857	3.3706	0.0039637	0.0114424	-2.55433	368993	si:busm1-194e12.11	si:busm1-194e12.11
NM_001083817	A_15_P621491	0.674299	6.55239	3.79622	0.00162344	0.00554071	-1.6728	553308	LOC553308	uncharacterized LOC553308
AI353584	A_15_P335940	0.674277	13.8656	4.39303	0.000469204	0.00206418	-0.433304	368719	si:busm1-116l04.2	si:busm1-116l04.2
AF506236	A_15_P118571	0.674118	9.18064	5.04336	0.000125461	0.000734746	0.895117	317641	zcchc7	zinc finger, CCHC domain containing 7
NM_194389	A_15_P625051	0.673683	7.72385	2.56917	0.0207657	0.0444701	-4.15351	373086	znfl1	zinc finger-like gene 1
NM_001115099	A_15_P391125	0.673584	12.1978	7.13905	2.56244e-06	3.84052e-05	4.84016	562031	pcdh18b	protocadherin 18b
ENSDART00000088648	A_15_P165501	0.673437	11.4114	6.08026	1.69949e-05	0.000154882	2.92002	559005	myo18ab	myosin XVIIIAb
NM_001082810	A_15_P110087	0.672821	6.03639	4.59688	0.000308898	0.00149295	-0.013299	557230	si:ch211-244b2.3	si:ch211-244b2.3
ENSDART00000111372	A_15_P355555	0.672678	11.927	6.71466	5.37038e-06	6.48254e-05	4.08929	571519	med1	mediator complex subunit 1
NM_212987	A_15_P102584	0.672217	9.78195	7.00798	3.21196e-06	4.53246e-05	4.61094	406260	ube2q2	ubiquitin-conjugating enzyme E2Q family member 2
NM_213536	A_15_P108655	0.672216	9.4455	5.03836	0.000126721	0.000740591	0.885029	406857	zbtb14	zinc finger and BTB domain containing 14
NM_200715	A_15_P115516	0.67219	7.55047	6.6844	5.66659e-06	6.75102e-05	4.03479	393688	slc25a3a	solute carrier family 25 (mitochondrial carrier	phosphate carrier), member 3a
NM_001006010	A_15_P660991	0.671869	10.8214	6.00285	1.96337e-05	0.000172577	2.77358	449989	sssca1	Sjogren syndrome/scleroderma autoantigen 1
NM_001079678	A_15_P710126	0.671735	6.99978	4.52354	0.000358873	0.00167979	-0.164088	560887	mib2	mind bomb 2
ENSDART00000122245	A_15_P410220	0.671626	7.31525	5.70327	3.45869e-05	0.000268062	2.19932	557263	trrap	transformation/transcription domain-associated protein
ENSDART00000111144	A_15_P450420	0.671374	5.90737	6.86166	4.14465e-06	5.36897e-05	4.35224	793560	LOC793560	transmembrane protein 151B-like
NM_001020584	A_15_P174721	0.671228	6.72155	6.27677	1.18243e-05	0.000117532	3.28816	553610	zgc:110337	zgc:110337
NM_205586	A_15_P152111	0.671101	5.90346	4.8595	0.000181349	0.000981966	0.523215	494129	prnpa	prion protein a
BC067690	A_15_P187741	0.671027	8.42825	4.81236	0.000199437	0.00105767	0.427335	407685	itga3a	integrin, alpha 3a
ENSDART00000129033	A_15_P469130	0.670475	7.22691	5.15792	9.99261e-05	0.000613385	1.1251	378868	sb:cb827	sb:cb827
NM_131061	A_15_P116849	0.669805	8.47894	4.81754	0.00019736	0.00104875	0.43789	30267	sema3ab	semaphorin 3ab
NM_152948	A_15_P141976	0.66974	7.5516	6.39434	9.54157e-06	0.000100145	3.50588	791793	cxadr	coxsackie virus and adenovirus receptor
NM_001113433	A_15_P159351	0.66942	8.27242	4.44561	0.000421097	0.00189974	-0.324721	568060	pkp2	plakophilin 2
ENSDART00000111509	A_15_P689656	0.669209	6.1744	5.50581	5.05633e-05	0.000356639	1.8145	100537790	clip1	CAP-GLY domain containing linker protein 1
NM_001083062	A_15_P174356	0.66905	9.81972	7.11658	2.66319e-06	3.94375e-05	4.80103	100034462	si:dkey-24l11.2	si:dkey-24l11.2
BC093436	A_15_P664766	0.668524	8.85607	3.02666	0.00812828	0.0205047	-3.25496	553509	LOC553509	uncharacterized LOC553509
ENSDART00000088185	A_15_P300926	0.668396	8.64309	5.11508	0.000108782	0.000655651	1.03925	562930	papln	papilin, proteoglycan-like sulfated glycoprotein
ENSDART00000024722	A_15_P134746	0.668339	8.98573	3.92255	0.00124631	0.00449718	-1.40997	768133	ezh2	enhancer of zeste homolog 2 (Drosophila)
BC139705	A_15_P246393	0.668312	7.75006	4.29646	0.000572666	0.00241159	-0.633118	100037355	zgc:163052	zgc:163052
NM_001161732	A_15_P130611	0.667773	6.571	5.9948	1.99314e-05	0.000174843	2.75831	567905	fgfr1b	fibroblast growth factor receptor 1b
NM_001002597	A_15_P151261	0.667599	8.61252	4.4787	0.000393431	0.00180467	-0.256468	436870	syn2a	synapsin IIa
ENSDART00000156580	A_15_P203301	0.667318	11.2796	7.19033	2.34716e-06	3.59641e-05	4.92918	751725	hspa12a	heat shock protein 12A
DV599454	A_15_P691526	0.667095	7.97459	4.04538	0.000964482	0.00366323	-1.15444	100307093	si:dkey-3d4.1	si:dkey-3d4.1
NM_001033738	A_15_P162236	0.666953	15.8893	2.74792	0.0144429	0.0328965	-3.80832	619257	zgc:114175	zgc:114175
NM_001098765	A_15_P162286	0.666362	9.55229	2.80741	0.0127851	0.0297534	-3.69161	100073328	slc38a3a	solute carrier family 38, member 3a
NM_001045412	A_15_P176606	0.666206	8.80562	6.89151	3.93366e-06	5.2031e-05	4.40526	751700	tspan14	tetraspanin 14
ENSDART00000129498	A_15_P204261	0.665882	12.6015	5.37189	6.56053e-05	0.000437441	1.55078	30580	mef2d	myocyte enhancer factor 2d
NM_201132	A_15_P104196	0.665807	9.3309	5.48561	5.25815e-05	0.000367218	1.77485	394107	tial1	TIA1 cytotoxic granule-associated RNA binding protein-like 1
NM_001109707	A_15_P492782	0.665711	9.86231	7.66654	1.05649e-06	2.04382e-05	5.73843	560168	coro1b	coronin, actin binding protein, 1B
NM_001076714	A_15_P154136	0.665676	9.71504	3.3277	0.00433655	0.0123211	-2.64251	767745	grin1a	glutamate receptor, ionotropic, N-methyl D-aspartate 1a
NM_001113654	A_15_P595602	0.665664	9.20374	4.49837	0.00037787	0.00175077	-0.215925	100004270	wdr6	WD repeat domain 6
CN014650	A_15_P590657	0.665556	7.77869	4.53874	0.000347879	0.00163843	-0.132812	337181	wu:fb01a11	wu:fb01a11
NM_001040035	A_15_P175686	0.665265	8.69177	4.23141	0.00065521	0.00268454	-0.767982	324940	aars	alanyl-tRNA synthetase
ENSDART00000025989	A_15_P488615	0.664989	7.22686	4.17529	0.000736094	0.0029429	-0.884457	100331014	acvr2ab	activin A receptor, type IIAb
NM_001004601	A_15_P116684	0.664909	12.5377	5.90377	2.36457e-05	0.000197937	2.58496	447862	nucks1a	nuclear casein kinase and cyclin-dependent kinase substrate 1a
ENSDART00000080679	A_15_P247016	0.664685	8.69338	3.20791	0.00557168	0.0150755	-2.88765	100330186	LOC100330186	coiled-coil domain-containing protein 136-like
NM_001007031	A_15_P120573	0.664567	7.78644	4.02476	0.00100683	0.00379753	-1.19731	368489	fam101a	family with sequence similarity 101, member A
ENSDART00000155015	A_15_P309586	0.664481	7.60125	5.84074	2.66331e-05	0.000217149	2.46429	573743	LOC573743	zinc finger and BTB domain-containing protein 41-like
NM_001099259	A_15_P754296	0.66393	7.28266	4.41197	0.000451256	0.00199818	-0.394163	100093706	rab8b	RAB8B, member RAS oncogene family
ENSDART00000137373	A_15_P215156	0.66332	7.73082	4.49162	0.000383141	0.00177145	-0.229843	568826	si:ch211-266i6.3	si:ch211-266i6.3
ENSDART00000129410	A_15_P242791	0.663207	7.49343	3.5654	0.00263419	0.0081809	-2.15207	100333913	gabra3	gamma-aminobutyric acid (GABA) A receptor, alpha 3
NM_001076575	A_15_P580287	0.66317	7.82661	6.19746	1.36799e-05	0.000131915	3.14022	767634	zgc:153725	zgc:153725
ENSDART00000153428	A_15_P670211	0.663049	11.0615	6.07188	1.72618e-05	0.00015693	2.90421	321362	tnrc6b	trinucleotide repeat containing 6b
NM_001045342	A_15_P508652	0.663015	6.45686	5.68179	3.60371e-05	0.000277054	2.15768	751598	emilin1b	elastin microfibril interfacer 1b
ENSDART00000044378	A_15_P102010	0.662904	5.41059	5.54317	4.70391e-05	0.00033632	1.88769	777728	rps6ka1	ribosomal protein S6 kinase a, polypeptide 1
ENSDART00000054274	A_15_P182681	0.662683	8.21328	4.21192	0.000682221	0.00277501	-0.808417	562190	macf1a	microtubule-actin crosslinking factor 1a
NM_201318	A_15_P106414	0.662543	11.1764	4.71351	0.000243619	0.00123995	0.225681	368260	nap1l1	nucleosome assembly protein 1, like 1
ENSDART00000018758	A_15_P188566	0.662259	6.00885	6.48475	8.10126e-06	8.85413e-05	3.67198	100006599	si:dkey-27j5.3	si:dkey-27j5.3
BC125870	A_15_P199491	0.661904	7.09649	5.10682	0.00011058	0.000664298	1.02269	555499	LOC555499	BTB/POZ domain-containing protein 2-like
NM_001007410	A_15_P411495	0.661841	8.50518	5.45277	5.60422e-05	0.000387077	1.7103	492769	ythdc1	YTH domain containing 1
NM_001004628	A_15_P108245	0.661484	7.21261	4.38049	0.000481478	0.00211056	-0.459214	447889	pnp5b	purine nucleoside phosphorylase 5b
NM_001003751	A_15_P100603	0.661394	9.38544	5.57882	4.39137e-05	0.000320656	1.95734	445294	zgc:100913	zgc:100913
BC080208	A_15_P103154	0.661082	11.1087	3.59008	0.00250127	0.00786036	-2.10094	326718	esf1	ESF1, nucleolar pre-rRNA processing protein, homolog (S. cerevisiae)
ENSDART00000031635	A_15_P171821	0.660335	6.82693	3.65404	0.00218719	0.00704108	-1.96827	541502	ercc5	excision repair cross-complementing rodent repair deficiency, complementation group 5 (xeroderma pigmentosum, complementation group G (Cockayne syndrome))
ENSDART00000057268	A_15_P499442	0.660292	7.21648	5.85195	2.60744e-05	0.000213639	2.48579	100005373	greb1l	growth regulation by estrogen in breast cancer-like
NM_200877	A_15_P119229	0.660155	8.71195	4.781	0.000212485	0.00111156	0.363449	393851	zgc:63520	zgc:63520
NM_001076740	A_15_P205401	0.660084	13.0464	5.97688	2.06114e-05	0.000179376	2.72427	767773	cyhr1	cysteine/histidine-rich 1
NM_001111193	A_15_P114849	0.660041	6.93183	4.65627	0.000273677	0.00135891	0.10853	567818	2008-03-01	membrane-associated ring finger (C3HC4) 8
ENSDART00000154976	A_15_P346525	0.659764	6.11584	5.86419	2.54782e-05	0.000210152	2.50925	799506	slc17a9a	solute carrier family 17, member 9a
NM_001113581	A_15_P622781	0.659635	5.41204	2.96527	0.00923187	0.0227885	-3.37815	557116	zgc:171579	zgc:171579
ENSDART00000002299	A_15_P134181	0.659589	12.7814	3.73044	0.00186338	0.00619725	-1.80957	100001684	ttnb	titin b
NM_001030232	A_15_P749576	0.659515	6.3437	5.34785	6.87615e-05	0.000454621	1.50322	569174	zgc:114123	zgc:114123
NM_001017889	A_15_P169331	0.659186	8.77259	7.56447	1.25048e-06	2.29379e-05	5.56762	550588	zgc:110626	zgc:110626
XM_005169797	A_15_P764346	0.658898	7.65353	3.93095	0.00122464	0.00443135	-1.3925	100538281	LOC100538281	putative leucine-rich repeat-containing protein DDB_G0290503-like
NM_001204200	A_15_P157431	0.658801	7.86819	3.85372	0.0014393	0.00504109	-1.55319	100002543	akap2	A kinase (PRKA) anchor protein 2
NM_001076634	A_15_P694251	0.658519	10.7346	5.49591	5.15422e-05	0.000362264	1.79507	767696	mbnl1	muscleblind-like (Drosophila)
NM_001006060	A_15_P107012	0.658457	9.02869	5.30946	7.41308e-05	0.000482994	1.42712	450040	dusp14	dual specificity phosphatase 14
NM_001007771	A_15_P724026	0.658389	9.07802	5.97192	2.0804e-05	0.000180693	2.71484	493611	glyr1	glyoxylate reductase 1 homolog (Arabidopsis)
ENSDART00000091448	A_15_P309076	0.658301	8.04702	5.96359	2.11315e-05	0.000182671	2.69899	100151173	si:rp71-68n21.9	si:rp71-68n21.9
ENSDART00000134059	A_15_P506362	0.658207	11.8924	5.52225	4.89799e-05	0.000346927	1.84673	562995	depdc5	DEP domain containing 5
NM_212754	A_15_P118011	0.658104	8.71744	7.29055	1.97923e-06	3.16518e-05	5.1021	336518	polr3e	polymerase (RNA) III (DNA directed) polypeptide E
ENSDART00000086734	A_15_P146341	0.658084	9.09936	4.91968	0.000160681	0.000895452	0.645293	566287	phldb1a	pleckstrin homology-like domain, family B, member 1a
NM_001020510	A_15_P169534	0.657996	6.3631	4.8823	0.000173215	0.000950818	0.569507	553164	lats1	LATS, large tumor suppressor, homolog 1 (Drosophila)
ENSDART00000139549	A_15_P568662	0.657978	5.59827	6.52226	7.57194e-06	8.39683e-05	3.74057	563290	LOC563290	transmembrane gamma-carboxyglutamic acid protein 3-like
EH442792	A_15_P258226	0.657896	11.01	3.1959	0.00571319	0.0153957	-2.91213	100307092	si:dkey-114b16.4	si:dkey-114b16.4
NM_194361	A_15_P199276	0.657725	8.28365	6.423	9.05816e-06	9.63147e-05	3.55865	114417	mpz	myelin protein zero
ENSDART00000090625	A_15_P283356	0.656722	5.97425	3.28658	0.00472647	0.013222	-2.72684	100006614	LOC100006614	potassium voltage-gated channel subfamily H member 8-like
NM_001017555	A_15_P170686	0.65669	10.4545	4.50856	0.000370056	0.00172074	-0.194927	550127	foxn2b	forkhead box N2b
NM_213212	A_15_P741026	0.656374	10.922	6.80851	4.55015e-06	5.73852e-05	4.2575	406493	myl9b	myosin, light chain 9b, regulatory
NM_001170739	A_15_P336225	0.656276	7.15149	6.95737	3.50688e-06	4.81253e-05	4.52181	569620	mgaa	MAX gene associated a
NM_153652	A_15_P630611	0.656177	10.0107	5.13258	0.00010507	0.000637828	1.07435	259255	plagl2	pleiomorphic adenoma gene-like 2
NM_001037430	A_15_P316836	0.655938	10.1395	5.84535	2.64018e-05	0.000215664	2.47313	641490	arfgap2	ADP-ribosylation factor GTPase activating protein 2
NM_001037371	A_15_P196161	0.655563	6.85854	6.13699	1.52968e-05	0.000143046	3.02685	553216	pm20d1.1	peptidase M20 domain containing 1, tandem duplicate 1
BC165628	A_15_P660011	0.65552	8.17789	6.2792	1.17718e-05	0.000117275	3.29268	266982	arcn1a	archain 1a
ENSDART00000127740	A_15_P762591	0.655463	6.25104	4.74732	0.000227475	0.00117108	0.294754	100537309	ctif	CBP80/20-dependent translation initiation factor
ENSDART00000130028	A_15_P144336	0.65545	7.87414	3.3612	0.00404261	0.0116411	-2.57368	553363	fto	fat mass and obesity associated
NM_201295	A_15_P146021	0.65537	9.41689	6.22242	1.30652e-05	0.000127273	3.18688	317741	coro1ca	coronin, actin binding protein, 1Ca
NM_001037661	A_15_P154833	0.655268	7.34123	5.99504	1.99224e-05	0.000174835	2.75877	569098	slc6a6b	solute carrier family 6 (neurotransmitter transporter, taurine), member 6b
NM_131829	A_15_P333389	0.655158	7.02456	4.95745	0.00014896	0.000842966	0.721748	114440	zp2.6	zona pellucida glycoprotein 2, tandem duplicate 6
NM_001100100	A_15_P432106	0.654582	7.205	5.38157	6.43764e-05	0.000432003	1.56992	565917	tsnaxip1	translin-associated factor X interacting protein 1
NM_001114894	A_15_P669581	0.654129	11.1351	6.2578	1.22428e-05	0.000120979	3.25286	100141328	zgc:174653	zgc:174653
NM_001080683	A_15_P752876	0.654063	8.18904	7.86953	7.58577e-07	1.62498e-05	6.07392	791201	cep57	centrosomal protein 57
ENSDART00000079383	A_15_P130826	0.65391	9.26609	4.83003	0.000192449	0.00102563	0.463299	58048	hoxa9b	homeo box A9b
BC124723	A_15_P627991	0.653874	6.41093	5.73491	3.25609e-05	0.000255255	2.26051	558115	zgc:153738	zgc:153738
NM_205629	A_15_P394330	0.653746	7.66728	6.99098	3.308e-06	4.6293e-05	4.58105	100148546	fastkd1	FAST kinase domains 1
ENSDART00000087097	A_15_P268651	0.653541	5.66007	5.56298	4.52752e-05	0.00032693	1.92641	559942	ogfrl1	opioid growth factor receptor-like 1
NM_001102638	A_15_P159774	0.65347	8.25843	6.25942	1.22067e-05	0.000120731	3.25586	100124612	ms4a17a.4	membrane-spanning 4-domains, subfamily A, member 17A.4
NM_001014324	A_15_P141981	0.653065	7.12366	5.41287	6.05653e-05	0.000411458	1.6317	541511	ippk	inositol 1,3,4,5,6-pentakisphosphate 2-kinase
NM_212873	A_15_P223108	0.652427	6.37707	5.9772	2.05994e-05	0.000179342	2.72486	405809	lgals3bpb	lectin, galactoside-binding, soluble, 3 binding protein b
ENSDART00000136138	A_15_P253016	0.652273	5.66271	3.23709	0.00524196	0.0143495	-2.82808	556752	itgb8	integrin, beta 8
NM_200358	A_15_P620831	0.651805	5.40564	5.03042	0.000128742	0.000749613	0.869042	393329	slc10a2	solute carrier family 10 (sodium/bile acid cotransporter family), member 2
BC055637	A_15_P117121	0.651138	6.64299	4.58344	0.000317495	0.00152644	-0.0409114	402831	cyp27a7	cytochrome P450, family 27, subfamily A, polypeptide 7
NM_198819	A_15_P620131	0.651103	6.75136	5.7562	3.12669e-05	0.000247206	2.30163	386705	ptk2aa	protein tyrosine kinase 2aa
NM_001111170	A_15_P135956	0.650813	6.34008	7.14433	2.53934e-06	3.81109e-05	4.84935	562853	kcna2b	potassium voltage-gated channel, shaker-related subfamily, member 2b
BC045286	A_15_P115290	0.650486	9.49792	4.30374	0.000564122	0.00238568	-0.618055	791793	cxadr	coxsackie virus and adenovirus receptor
NM_001102634	A_15_P179006	0.650288	8.57358	3.59733	0.00246353	0.00776615	-2.08592	100124607	zgc:174165	zgc:174165
NM_001123229	A_15_P132221	0.649586	6.56684	6.01034	1.93608e-05	0.000170725	2.78778	245700	insrb	insulin receptor b
ENSDART00000124124	A_15_P186286	0.649513	7.25954	3.41273	0.00362865	0.010622	-2.46758	100535338	LOC100535338	homeobox protein TGIF2-like
NM_199926	A_15_P470391	0.64861	9.1149	6.784	4.75082e-06	5.91013e-05	4.2137	334785	tada3l	transcriptional adaptor 3 (NGG1 homolog, yeast)-like
NM_001122745	A_15_P192001	0.648194	7.08986	4.11773	0.000829607	0.00324007	-1.00401	555843	ches1	checkpoint suppressor 1
NM_001089427	A_15_P415130	0.647362	6.51284	6.40185	9.41234e-06	9.90732e-05	3.51972	572256	zgc:162879	zgc:162879
NM_199534	A_15_P100751	0.647065	9.30883	4.88155	0.000173478	0.000951548	0.567977	321113	zgc:65851	zgc:65851
NM_001103113	A_15_P178796	0.647033	8.84843	2.97729	0.00900486	0.022316	-3.35409	558833	spag9a	sperm associated antigen 9a
NM_001044765	A_15_P111777	0.646804	8.21773	5.5649	4.51073e-05	0.000326226	1.93017	504167	gpr22	G protein-coupled receptor 22
ENSDART00000088908	A_15_P167521	0.646689	8.21739	5.89	2.42671e-05	0.000201907	2.55865	570262	srgap1	SLIT-ROBO Rho GTPase activating protein 1
ENSDART00000109576	A_15_P328626	0.646598	14.181	4.64536	0.000279828	0.00138227	0.0861566	569067	faah	fatty acid amide hydrolase
ENSDART00000103810	A_15_P109043	0.64635	12.1677	6.5344	7.40836e-06	8.24875e-05	3.76274	559643	epb41a	erythrocyte membrane protein band 4.1a (elliptocytosis 1, RH-linked)
ENSDART00000093300	A_15_P287651	0.646267	7.31226	4.90693	0.000164846	0.000912871	0.619469	557843	hcn4	hyperpolarization activated cyclic nucleotide-gated potassium channel 4
BC055239	A_15_P104034	0.646079	9.52078	4.44903	0.000418142	0.00188955	-0.31765	393461	gmds	GDP-mannose 4,6-dehydratase
BC115084	A_15_P141781	0.646067	8.91824	6.04361	1.8195e-05	0.000162666	2.85079	323723	dnmt5	DNA (cytosine-5-)-methyltransferase 5
NM_001003780	A_15_P176311	0.646045	6.88498	5.34746	6.88143e-05	0.000454696	1.50244	554488	ypel1	yippee-like 1 (Drosophila)
ENSDART00000124540	A_15_P110107	0.645795	10.2416	4.22274	0.000667082	0.00272454	-0.785957	327239	usp36	ubiquitin specific peptidase 36
CT700420	A_15_P462850	0.64579	8.10969	3.19965	0.0056686	0.0152887	-2.90448	492794	arhgap28	Rho GTPase activating protein 28
NM_194372	A_15_P238316	0.645595	6.5796	4.27518	0.000598435	0.00249333	-0.677217	324283	hnf1bb	HNF1 homeobox Bb
XM_005173055	A_15_P269076	0.645276	5.71659	4.86253	0.000180248	0.000978177	0.529357	101882820	LOC101882820	protocadherin Fat 4-like
NM_001243149	A_15_P744797	0.644993	7.2792	5.41973	5.97618e-05	0.000406754	1.64523	568595	ribc2	RIB43A domain with coiled-coils 2
BC076126	A_15_P718661	0.644946	7.3777	4.66729	0.000267612	0.00133393	0.131088	405874	aamp	angio-associated, migratory cell protein
NM_131858	A_15_P130431	0.644814	9.77477	6.55852	7.09448e-06	7.98429e-05	3.80668	117510	sfrp5	secreted frizzled-related protein 5
ENSDART00000130977	A_15_P336935	0.644666	6.16448	5.57445	4.42852e-05	0.000322307	1.94881	100535019	LOC100535019	protein SOGA2-like
BC066439	A_15_P725901	0.644562	10.5596	3.33444	0.00427572	0.0121845	-2.62866	566517	aga	aspartylglucosaminidase
NM_001110393	A_15_P413110	0.644356	8.87389	5.58446	4.34389e-05	0.000318035	1.96836	566728	olig3	oligodendrocyte transcription factor 3
BC142785	A_15_P695298	0.644194	11.6564	3.68317	0.00205755	0.00671187	-1.90778	503754	zgc:113102	zgc:113102
NM_001006101	A_15_P626646	0.64396	9.36154	7.88338	7.41775e-07	1.59522e-05	6.0966	450081	rad51c	rad51 homolog C (S. cerevisiae)
NM_001045369	A_15_P627386	0.643948	7.66384	5.9142	2.31858e-05	0.000195578	2.60488	751652	zgc:153184	zgc:153184
ENSDART00000125609	A_15_P349350	0.643847	6.5579	4.79382	0.000207047	0.00108785	0.389585	100332245	LOC100332245	mucin-17-like
ENSDART00000113893	A_15_P672071	0.643753	10.2971	5.49438	5.16952e-05	0.000362898	1.79207	449956	tmco4	transmembrane and coiled-coil domains 4
NM_001029971	A_15_P620356	0.643734	9.4204	5.28594	7.76332e-05	0.000502089	1.38041	574424	rab25b	RAB25, member RAS oncogene family b
BC095583	A_15_P657171	0.64355	7.72489	3.1429	0.00638141	0.0168468	-3.01993	406683	zgc:56304	zgc:56304
ENSDART00000082790	A_15_P181396	0.643355	6.41316	5.30424	7.48939e-05	0.000487052	1.41676	799082	si:dkey-163m14.2	si:dkey-163m14.2
NM_001110388	A_15_P623041	0.64315	8.82033	3.20495	0.00560618	0.0151576	-2.89368	562338	si:ch211-226h8.4	si:ch211-226h8.4
NM_213001	A_15_P320326	0.643014	8.94763	5.9698	2.08868e-05	0.000180986	2.71081	406274	klhl20	kelch-like 20 (Drosophila)
DT074394	A_15_P249201	0.642917	6.35588	6.00708	1.94789e-05	0.00017158	2.78161	100003446	sept4b	septin 4b
ENSDART00000136926	A_15_P137411	0.642846	10.2322	3.80024	0.00160983	0.00550518	-1.66444	100149334	si:dkey-4c15.6	si:dkey-4c15.6
NM_001122944	A_15_P488460	0.642417	7.31853	3.17339	0.00598813	0.0159817	-2.95796	795709	mboat4	membrane bound O-acyltransferase domain containing 4
ENSDART00000081341	A_15_P115738	0.642258	7.29602	3.97415	0.00111896	0.004123	-1.30259	100002318	mapk13	mitogen-activated protein kinase 13
NM_001114566	A_15_P743576	0.642212	7.36298	4.96906	0.000145537	0.000828936	0.745219	100136847	zgc:172182	zgc:172182
NM_001076579	A_15_P503337	0.641804	7.87702	6.06375	1.7525e-05	0.000158483	2.88886	767638	zgc:153258	zgc:153258
ENSDART00000136129	A_15_P710546	0.641326	6.63678	6.2509	1.2399e-05	0.000122468	3.23999	100148988	LOC100148988	kalirin-like
BM181668	A_15_P266476	0.641105	6.89373	2.98452	0.00887099	0.022029	-3.3396	334957	wu:fa10g06	wu:fa10g06
ENSDART00000114262	A_15_P571557	0.641045	8.78484	4.31219	0.000554352	0.00235342	-0.600544	566003	si:ch211-89p3.3	si:ch211-89p3.3
NM_001100147	A_15_P731951	0.640994	8.46841	4.39314	0.000469094	0.00206411	-0.43307	100101643	zgc:158376	zgc:158376
NM_212698	A_15_P664396	0.640969	9.55373	5.70547	3.44418e-05	0.000267222	2.20358	327040	zgc:77056	zgc:77056
NM_001002667	A_15_P631686	0.6409	10.6044	5.25296	8.28336e-05	0.000527947	1.31481	436940	slc25a36a	solute carrier family 25, member 36a
EH595695	A_15_P262586	0.640647	5.72793	3.7734	0.00170293	0.00575692	-1.72026	323183	wu:fb92a06	wu:fb92a06
ENSDART00000006998	A_15_P190586	0.640468	6.61937	5.32789	7.15008e-05	0.0004692	1.46368	558123	slitrk4	SLIT and NTRK-like family, member 4
ENSDART00000131977	A_15_P498672	0.640377	9.29119	6.70504	5.46279e-06	6.55804e-05	4.07197	565849	LOC565849	novel protein similar to vertebrate protein phosphatase 2 (formerly 2A), regulatory subunit B'', alpha (PPP2R3A)
BC067188	A_15_P656761	0.640372	13.509	4.13945	0.000792986	0.00312821	-0.958895	30496	ldha	lactate dehydrogenase A4
ENSDART00000112407	A_15_P212686	0.640139	7.68533	6.71713	5.34686e-06	6.46481e-05	4.09374	558848	ulk1b	unc-51-like kinase 1b (C. elegans)
CK694012	A_15_P464155	0.639779	9.62084	4.47922	0.000393014	0.00180418	-0.255403	324428	hmga2	high mobility group AT-hook 2
NM_001098186	A_15_P131241	0.63972	7.9083	5.27654	7.90808e-05	0.0005098	1.36172	569041	suv420h2	suppressor of variegation 4-20 homolog 2 (Drosophila)
NM_001201537	A_15_P728251	0.639356	6.36748	6.64398	6.08916e-06	7.08906e-05	3.96179	556673	si:dkey-183c16.7	si:dkey-183c16.7
NM_001040386	A_15_P662616	0.639287	6.43397	6.61932	6.36303e-06	7.33402e-05	3.91713	678641	dab1b	disabled homolog 1b (Drosophila)
BC152648	A_15_P611487	0.639196	10.9053	5.20548	9.09606e-05	0.000569983	1.22015	403034	pdcl3	phosducin-like 3
NM_001001727	A_15_P620246	0.639038	11.6793	5.84945	2.61979e-05	0.000214397	2.481	414273	rgmb	RGM domain family, member B
NM_001044326	A_15_P192756	0.639003	11.0339	6.12915	1.55206e-05	0.000144584	3.01211	553781	zmynd11	zinc finger, MYND domain containing 11
ENSDART00000141393	A_15_P484695	0.638835	6.04072	5.43116	5.8446e-05	0.000400293	1.66777	407635	ptpn3	protein tyrosine phosphatase, non-receptor type 3
ENSDART00000047401	A_15_P399380	0.638721	5.66671	4.35834	0.000503981	0.00218478	-0.505034	797269	abcb11a	ATP-binding cassette, sub-family B (MDR/TAP), member 11a
NM_200350	A_15_P632206	0.638341	7.64182	3.45061	0.00335152	0.00994719	-2.38945	393321	ero1l	ERO1-like (S. cerevisiae)
NM_152971	A_15_P169441	0.638266	7.5123	3.62086	0.00234484	0.00745627	-2.03711	195815	lmna	lamin A
NM_001002116	A_15_P750436	0.638252	10.1026	5.84642	2.63483e-05	0.000215387	2.47519	415206	luc7l	LUC7-like (S. cerevisiae)
NM_001277119	A_15_P103730	0.638126	8.61857	5.05669	0.000122174	0.000718807	0.921941	394176	pum1	pumilio homolog 1 (Drosophila)
BC154022	A_15_P578192	0.638121	7.62961	4.15886	0.000761629	0.00302461	-0.918559	100003661	LOC100003661	uncharacterized LOC100003661
ENSDART00000091664	A_15_P237661	0.637892	8.69092	3.36146	0.0040404	0.011638	-2.57314	565771	apc2	adenomatosis polyposis coli 2
ENSDART00000099977	A_15_P145491	0.637792	6.62189	5.90431	2.36217e-05	0.000197899	2.58599	100330946	LOC100330946	RNA-binding E3 ubiquitin-protein ligase MEX3C-like
ENSDART00000093623	A_15_P154751	0.637635	10.5806	3.48394	0.00312523	0.00939882	-2.32063	140536	ND6	NADH dehydrogenase subunit 6
NM_001199101	A_15_P183616	0.637534	6.351	2.80386	0.0128787	0.0299235	-3.6986	100007759	wisp2	WNT1 inducible signaling pathway protein 2
NM_001031840	A_15_P715631	0.637497	7.11644	5.43317	5.82181e-05	0.000399093	1.67173	565268	arhgef11	Rho guanine nucleotide exchange factor (GEF) 11
ENSDART00000066878	A_15_P237176	0.637475	8.06805	5.55705	4.57957e-05	0.000329684	1.91483	100537119	LOC100537119	phospholipid scramblase 1-like
NM_001077562	A_15_P116014	0.637404	8.75762	5.11101	0.000109664	0.000659518	1.03109	563742	larp4b	La ribonucleoprotein domain family, member 4B
ENSDART00000111080	A_15_P528677	0.637292	7.9928	5.7697	3.04741e-05	0.000242611	2.32767	566117	bai3	brain-specific angiogenesis inhibitor 3
ENSDART00000080389	A_15_P188316	0.637202	6.87231	2.6749	0.0167626	0.0371961	-3.95037	559330	fam13a	family with sequence similarity 13, member A
NM_001045467	A_15_P116055	0.637119	8.97955	3.00277	0.0085414	0.0213676	-3.30297	751758	tagln	transgelin
ENSDART00000016814	A_15_P202181	0.636879	6.48948	4.75457	0.000224159	0.00115747	0.309553	100006456	fmnl2a	formin-like 2a
NM_001005320	A_15_P442925	0.636712	7.09465	5.33301	7.07886e-05	0.00046564	1.47381	386635	erbb3a	v-erb-b2 erythroblastic leukemia viral oncogene homolog 3a
BC067721	A_15_P724711	0.63643	13.6199	4.20358	0.000694117	0.00281181	-0.825717	100004225	LOC100004225	uncharacterized LOC100004225
NM_001083004	A_15_P565842	0.636371	9.25387	3.79828	0.00161643	0.00552146	-1.66851	100009635	dhx37	DEAH (Asp-Glu-Ala-His) box polypeptide 37
AI721690	A_15_P591797	0.636298	6.16898	6.87466	4.05137e-06	5.27932e-05	4.37534	324504	wu:fc31b02	wu:fc31b02
NM_207094	A_15_P101314	0.63622	6.2132	3.65994	0.00216026	0.00698157	-1.95601	404626	map3k12	mitogen-activated protein kinase kinase kinase 12
ENSDART00000084061	A_15_P485860	0.636007	6.81181	6.11714	1.58698e-05	0.000146971	2.98953	559634	nedd4l	neural precursor cell expressed, developmentally down-regulated 4-like
BC154116	A_15_P428620	0.635233	11.6912	4.52723	0.000356174	0.00166981	-0.1565	550543	zgc:110171	zgc:110171
ENSDART00000048432	A_15_P364015	0.635138	6.20367	4.58005	0.000319698	0.00153468	-0.0478667	100000823	dlg4	discs, large homolog 4 (Drosophila)
NM_131560	A_15_P657526	0.63428	8.15095	3.79618	0.00162358	0.00554071	-1.67289	100149566	mxtx1	mix-type homeobox gene 1
NM_001161351	A_15_P100918	0.634247	6.56787	3.57902	0.00255999	0.00800851	-2.12386	407614	alg11	asparagine-linked glycosylation 11, alpha-1,2-mannosyltransferase homolog (yeast)
NM_001089365	A_15_P148206	0.634097	7.04198	5.5827	4.35862e-05	0.000318941	1.96493	553373	zgc:162082	zgc:162082
NM_200738	A_15_P660696	0.633872	10.0218	7.00408	3.23375e-06	4.5515e-05	4.60408	393711	abi1a	abl-interactor 1a
ENSDART00000112032	A_15_P268296	0.633851	7.21137	4.27111	0.000603504	0.00250873	-0.685665	555573	si:dkey-191m6.4	si:dkey-191m6.4
NM_001017912	A_15_P628566	0.633492	8.28876	4.25741	0.000620859	0.00256601	-0.714062	550611	zgc:113411	zgc:113411
NM_131561	A_15_P187981	0.633092	10.1538	6.29779	1.13778e-05	0.00011444	3.32723	58080	axin2	axin 2 (conductin, axil)
AI544519	A_15_P598807	0.632769	5.81799	4.28541	0.000585907	0.00245183	-0.656021	322897	gpr37a	G protein-coupled receptor 37a
NM_001007426	A_15_P148866	0.632484	8.24398	5.37546	6.51489e-05	0.000435203	1.55785	492785	ccpg1	cell cycle progression 1
NM_212739	A_15_P102398	0.632245	14.638	3.92151	0.00124903	0.0045055	-1.41214	335459	fbxo42	F-box protein 42
NM_001042753	A_15_P663856	0.632217	7.37447	5.60877	4.14536e-05	0.000307084	2.01577	553432	lrit1b	leucine-rich repeat, immunoglobulin-like and transmembrane domains 1b
NM_001077317	A_15_P627486	0.631693	6.06228	4.40544	0.000457363	0.00202018	-0.407654	768174	zgc:153049	zgc:153049
ENSDART00000123682	A_15_P156531	0.631616	10.3573	2.70226	0.0158543	0.0355315	-3.89731	323005	nktr	natural killer-tumor recognition sequence
ENSDART00000082448	A_15_P432120	0.631594	15.2754	6.28767	1.15907e-05	0.000115944	3.30841	393467	hnrnpa1a	heterogeneous nuclear ribonucleoprotein A1a
NM_001161603	A_15_P138916	0.631575	6.04919	6.06917	1.73491e-05	0.000157411	2.89909	100149443	si:dkey-81n2.1	si:dkey-81n2.1
NM_001099246	A_15_P752006	0.631521	10.669	6.66138	5.90336e-06	6.92785e-05	3.99324	100151075	abca5	ATP-binding cassette, sub-family A (ABC1), member 5
NM_001025460	A_15_P207536	0.631262	8.80438	6.08778	1.67589e-05	0.000153259	2.93421	334190	spsb1	splA/ryanodine receptor domain and SOCS box containing 1
NM_001098776	A_15_P176156	0.631215	6.45008	3.65401	0.00218733	0.00704108	-1.96833	100073340	lrp2bp	LRP2 binding protein
NM_001044821	A_15_P107664	0.631182	7.72098	6.1332	1.54044e-05	0.000143869	3.01973	557208	ppp2r5cb	protein phosphatase 2, regulatory subunit B', gamma b
NM_001033096	A_15_P720576	0.630928	8.57348	3.80259	0.00160192	0.00548384	-1.65956	606660	aqp9a	aquaporin 9a
NM_001089327	A_15_P193731	0.630865	9.9218	3.22296	0.0053991	0.0147027	-2.85693	323315	zgc:162193	zgc:162193
NM_199802	A_15_P115287	0.630838	10.1994	5.19919	9.20971e-05	0.000575135	1.20759	327415	kcnd3	potassium voltage-gated channel, Shal-related subfamily, member 3
ENSDART00000083898	A_15_P147146	0.630796	9.63249	3.62122	0.00234309	0.0074518	-2.03637	557680	ppap2b	phosphatidic acid phosphatase type 2B
NM_214744	A_15_P100480	0.630766	12.3179	4.98954	0.000139695	0.000802114	0.786581	406563	zgc:85936	zgc:85936
NM_001034019	A_15_P119856	0.630755	9.15133	6.95963	3.49316e-06	4.80573e-05	4.52578	553403	kctd12.2	potassium channel tetramerisation domain containing 12.2
ENSDART00000123469	A_15_P770831	0.630418	7.75441	7.18188	2.38128e-06	3.63854e-05	4.91453	559340	clcn3	chloride channel 3
NM_001002738	A_15_P661016	0.630414	7.7349	4.59879	0.000307699	0.00148879	-0.00938449	437011	kctd9	potassium channel tetramerisation domain containing 9
NM_001002654	A_15_P568842	0.630384	7.68824	6.02266	1.89203e-05	0.000167513	2.81113	436927	pdlim5a	PDZ and LIM domain 5a
ENSDART00000040707	A_15_P732381	0.63033	8.38598	4.01391	0.00102987	0.00386281	-1.21988	559983	si:dkeyp-118b1.2	si:dkeyp-118b1.2
NM_001044868	A_15_P206791	0.630192	6.48373	5.35552	6.77375e-05	0.000449339	1.5184	558542	si:dkey-14d8.2	si:dkey-14d8.2
NM_001044943	A_15_P141756	0.630133	6.34662	5.5347	4.78158e-05	0.000340542	1.87109	560942	crb1	crumbs homolog 1 (Drosophila)
AA605701	A_15_P263631	0.630077	11.0854	5.25465	8.2559e-05	0.000526503	1.31817	326992	wu:fa17f09	wu:fa17f09
NM_001160022	A_15_P188306	0.629863	10.2325	5.93101	2.24642e-05	0.000190959	2.63695	562018	sh3pxd2aa	SH3 and PX domains 2Aa
NM_001289882	A_15_P287606	0.629635	6.75821	7.63996	1.10375e-06	2.10422e-05	5.6941	102725537	trpc4a	transient receptor potential cation channel, subfamily C, member 4a
BC090714	A_15_P664626	0.629527	11.2134	5.93181	2.24305e-05	0.00019082	2.63848	562666	cluha	clustered mitochondria (cluA/CLU1) homolog a
ENSDART00000022640	A_15_P105833	0.629422	6.63911	4.26722	0.000608371	0.00252573	-0.693712	393954	znf143b	zinc finger protein 143b
ENSDART00000060157	A_15_P211821	0.628994	6.73063	4.34983	0.000512899	0.00221557	-0.522626	327284	zgc:92326	zgc:92326
NM_001045205	A_15_P148281	0.628555	8.91298	3.91261	0.00127249	0.00456611	-1.43066	570575	si:dkey-70p6.1	si:dkey-70p6.1
NM_182889	A_15_P193726	0.628375	10.3978	5.57633	4.41246e-05	0.000321661	1.95249	360149	nfe2l2a	nuclear factor (erythroid-derived 2)-like 2a
NM_001098254	A_15_P668761	0.628367	7.69047	2.50963	0.0234067	0.049087	-4.26645	570890	si:dkey-11f4.16	si:dkey-11f4.16
DR728779	A_15_P688146	0.628176	14.3242	5.30399	7.49311e-05	0.000487052	1.41626	335619	wu:fj30a12	wu:fj30a12
NM_131429	A_15_P153016	0.628014	9.61367	5.26677	8.06135e-05	0.000517099	1.3423	30704	ppm1aa	protein phosphatase, Mg2+/Mn2+ dependent, 1Aa
NM_213481	A_15_P630931	0.627561	11.0841	6.08655	1.67971e-05	0.000153544	2.9319	406796	gnb1b	guanine nucleotide binding protein (G protein), beta polypeptide 1b
BC125845	A_15_P629716	0.627274	10.6011	2.92661	0.0100007	0.0243552	-3.45539	566811	erbb2ip	erbb2 interacting protein
NM_001166126	A_15_P632646	0.627078	11.8016	3.30093	0.00458656	0.0129029	-2.69743	100307112	si:dkeyp-73a2.2	si:dkeyp-73a2.2
ENSDART00000139824	A_15_P519932	0.627068	9.22771	4.6398	0.000283014	0.00139361	0.074763	100002155	rasa1a	RAS p21 protein activator 1a
BC152566	A_15_P605334	0.627025	11.6614	3.22785	0.00534421	0.0145803	-2.84695	566710	zgc:171318	zgc:171318
NM_205652	A_15_P719861	0.626513	10.7893	5.89987	2.38201e-05	0.000199066	2.5775	402950	wbp11	WW domain binding protein 11
NM_001002463	A_15_P193896	0.626331	9.7653	5.78959	2.93441e-05	0.000235063	2.36599	436736	syt1a	synaptotagmin Ia
NM_001113638	A_15_P742137	0.626317	9.52249	5.55034	4.63932e-05	0.000332785	1.90169	798325	zgc:171551	zgc:171551
ENSDART00000128208	A_15_P562327	0.626277	7.26642	6.32042	1.09169e-05	0.000110922	3.3692	100332160	LOC100332160	BRCA1-A complex subunit RAP80-like
NM_001089377	A_15_P172626	0.626272	6.4129	4.83541	0.000190374	0.00101783	0.474233	557839	axdnd1	axonemal dynein light chain domain containing 1
BC046087	A_15_P664241	0.626058	11.6559	5.37969	6.4614e-05	0.000433068	1.56619	321129	rtca	RNA 3'-terminal phosphate cyclase
BC171550	A_15_P697426	0.626005	11.6249	5.90507	2.35878e-05	0.000197838	2.58745	100004456	cldn10b	claudin 10b
CT729709	A_15_P590802	0.625894	12.4954	4.77244	0.000216196	0.00112649	0.346003	336508	wu:fb12b11	wu:fb12b11
NM_213035	A_15_P104934	0.625554	12.264	6.31087	1.11089e-05	0.00011256	3.35151	406308	grb2b	growth factor receptor-bound protein 2b
ENSDART00000088460	A_15_P119858	0.625377	7.28287	5.58104	4.3726e-05	0.000319649	1.96168	555272	rabgap1l	RAB GTPase activating protein 1-like
NM_001077546	A_15_P622336	0.625363	9.62514	4.59532	0.000309885	0.0014964	-0.0165069	558346	slc20a2	solute carrier family 20 (phosphate transporter), member 2
NM_001044998	A_15_P106283	0.625294	8.41346	5.28285	7.81066e-05	0.000504556	1.37426	562774	p4ha1a	prolyl 4-hydroxylase, alpha polypeptide I a
NM_001077145	A_15_P113327	0.625146	9.91243	6.13124	1.54605e-05	0.000144147	3.01604	557491	bbs7	Bardet-Biedl syndrome 7
NM_201087	A_15_P104676	0.624915	10.8969	4.97496	0.000143828	0.000820697	0.757139	394062	tnpo3	transportin 3
ENSDART00000138290	A_15_P395685	0.62476	6.12397	6.30372	1.12551e-05	0.000113618	3.33823	571792	si:ch73-96b22.2	si:ch73-96b22.2
NM_001126438	A_15_P182126	0.62441	8.52029	5.19928	9.208e-05	0.000575135	1.20778	570779	leprel4	leprecan-like 4
NM_001100037	A_15_P151951	0.624222	7.09818	5.65633	3.7837e-05	0.000287768	2.10828	568862	si:ch73-266o15.4	si:ch73-266o15.4
ENSDART00000122782	A_15_P594359	0.624186	7.2561	3.45044	0.00335275	0.00994951	-2.38981	567884	LOC567884	KAT8 regulatory NSL complex subunit 1-like
AW128524	A_15_P200924	0.624076	5.72323	4.03908	0.000977229	0.0037046	-1.16754	100003636	si:dkey-208k4.3	si:dkey-208k4.3
NM_001098390	A_15_P631731	0.624034	7.8382	4.65013	0.000277123	0.00137323	0.0959318	567100	zgc:162576	zgc:162576
NM_131719	A_15_P659286	0.623856	10.1583	4.04886	0.000957507	0.00364241	-1.1472	65234	cdk5	cyclin-dependent protein kinase 5
ENSDART00000123591	A_15_P140741	0.623801	7.6756	3.73953	0.00182819	0.00609407	-1.79067	100332674	usp48	ubiquitin specific peptidase 48
NM_131525	A_15_P429685	0.623554	8.49466	4.90322	0.000166081	0.000917853	0.611942	58040	sptb	spectrin, beta, erythrocytic
NM_001002656	A_15_P659731	0.623538	8.82027	6.85579	4.18754e-06	5.40858e-05	4.34179	436929	dgcr2	DiGeorge syndrome critical region gene 2
NM_001083851	A_15_P287716	0.623489	6.96473	5.54164	4.71784e-05	0.000337083	1.88469	570194	zgc:153957	zgc:153957
NM_199646	A_15_P303456	0.623409	11.5785	4.75158	0.000225522	0.00116294	0.303441	323632	itm2ba	integral membrane protein 2Ba
NM_001109828	A_15_P461070	0.623401	7.81679	5.13413	0.000104748	0.000636237	1.07745	569690	zgc:171971	zgc:171971
NM_001017914	A_15_P694871	0.623216	7.40898	7.56592	1.24747e-06	2.2902e-05	5.57006	796455	col4a3bpa	collagen, type IV, alpha 3 (Goodpasture antigen) binding protein a
NM_001003624	A_15_P193856	0.622929	7.35053	3.9641	0.0011427	0.00419008	-1.32352	445230	diaph3	diaphanous homolog 3 (Drosophila)
NM_131317	A_15_P107347	0.622781	10.7525	3.16176	0.0061353	0.0163012	-2.98162	30580	mef2d	myocyte enhancer factor 2d
ENSDART00000149879	A_15_P260776	0.622718	8.18895	4.3254	0.000539434	0.00230211	-0.5732	492342	mllt10	myeloid/lymphoid or mixed-lineage leukemia (trithorax homolog, Drosophila)	translocated to, 10
ENSDART00000148819	A_15_P174846	0.622565	7.67817	3.25785	0.00501922	0.0138556	-2.78564	555947	igdcc3	immunoglobulin superfamily, DCC subclass, member 3
BC122460	A_15_P177581	0.622556	8.06748	2.9779	0.0089935	0.0222929	-3.35287	559783	LOC559783	uncharacterized LOC559783
NM_001080992	A_15_P120760	0.622249	9.62761	6.68124	5.69853e-06	6.76705e-05	4.02909	566524	ankib1a	ankyrin repeat and IBR domain containing 1a
AW778604	A_15_P453700	0.622127	10.3341	5.11684	0.000108404	0.000653906	1.04278	334702	wu:fk52c03	wu:fk52c03
NM_001024127	A_15_P637506	0.621938	10.7153	4.62737	0.000290273	0.00142107	0.0492748	554015	pcdh1g31	protocadherin 1 gamma 31
BC133085	A_15_P196241	0.621848	10.1011	5.00223	0.000136194	0.000785298	0.81221	100009644	zgc:158345	zgc:158345
EV756382	A_15_P673791	0.621788	6.85072	3.51808	0.00290919	0.00885953	-2.25004	550499	psmb4	proteasome (prosome, macropain) subunit, beta type, 4
CN510128	A_15_P492077	0.621692	9.21685	5.10335	0.000111346	0.00066762	1.01571	336281	vamp2	vesicle-associated membrane protein 2
ENSDART00000086516	A_15_P180116	0.621021	7.93664	3.64753	0.00221723	0.0071144	-1.98177	794258	LOC794258	kelch domain-containing protein 8A-like
NM_001017665	A_15_P151856	0.620845	10.4416	5.13041	0.000105525	0.000640213	1.06998	550358	zgc:112052	zgc:112052
NM_001008631	A_15_P621751	0.620692	11.0885	7.0117	3.19132e-06	4.51494e-05	4.61748	494088	jazf1b	JAZF zinc finger 1b
NM_001005919	A_15_P634326	0.620417	9.1655	6.20164	1.35748e-05	0.000131132	3.14804	64271	epha4a	eph receptor A4a
NM_001045250	A_15_P116989	0.620396	8.16848	6.83665	4.33059e-06	5.51649e-05	4.3077	692277	arhgap10	Rho GTPase activating protein 10
NM_001045260	A_15_P149101	0.620392	7.35183	5.60792	4.15218e-05	0.000307485	2.0141	692287	zgc:136354	zgc:136354
ENSDART00000108633	A_15_P213286	0.62027	5.69711	5.49025	5.21103e-05	0.000365088	1.78397	100538179	LOC100538179	DNA-binding protein RFX7-like
NM_001110470	A_15_P599257	0.61999	7.95308	6.32283	1.08688e-05	0.000110587	3.37368	566492	wwc3	WWC family member 3
BC088382	A_15_P417555	0.619616	7.15734	4.62574	0.000291237	0.00142424	0.0459363	403063	araf	v-raf murine sarcoma 3611 viral oncogene homolog
NM_001077545	A_15_P103038	0.619417	8.00814	5.9863	2.02512e-05	0.000176802	2.74216	558184	gfm2	G elongation factor, mitochondrial 2
NM_001045241	A_15_P175691	0.619347	7.60382	6.11047	1.60675e-05	0.000148357	2.97697	692267	si:ch211-160d20.3	si:ch211-160d20.3
NM_201218	A_15_P155356	0.619084	8.9155	6.84064	4.30033e-06	5.49926e-05	4.31482	394197	bnip2	BCL2/adenovirus E1B interacting protein 2
ENSDART00000143619	A_15_P167623	0.618892	6.21718	4.9907	0.000139369	0.000800978	0.788942	794350	si:dkey-95h12.1	si:dkey-95h12.1
AW077599	A_15_P394985	0.61857	5.86686	3.24184	0.00519018	0.0142291	-2.81838	337368	wu:fj65b12	wu:fj65b12
NM_001007152	A_15_P104909	0.618404	9.00232	5.06339	0.000120554	0.000711942	0.935427	474324	dpf2	D4, zinc and double PHD fingers family 2
BC165474	A_15_P628146	0.618351	9.73264	5.8117	2.8139e-05	0.000227066	2.40851	553607	camk2n1a	calcium/calmodulin-dependent protein kinase II inhibitor 1a
NM_001002190	A_15_P673826	0.618339	12.0149	5.75786	3.11687e-05	0.000246798	2.30482	431737	rgcc	regulator of cell cycle
BC129421	A_15_P265126	0.618025	11.8032	4.25687	0.000621547	0.00256625	-0.715171	791154	megf8	multiple EGF-like-domains 8
NM_001199318	A_15_P190751	0.617607	8.92346	4.46395	0.000405526	0.00184657	-0.286884	556701	cplx2	complexin 2
XM_001344599	A_15_P680466	0.617564	8.34934	3.33724	0.00425068	0.0121226	-2.6229	100005637	LOC100005637	uncharacterized LOC100005637
NM_001161762	A_15_P271446	0.617492	5.95465	4.88199	0.000173324	0.000950945	0.568869	100150224	si:zfos-1425h8.1	si:zfos-1425h8.1
ENSDART00000155089	A_15_P442725	0.617471	6.29466	5.39553	6.26469e-05	0.000422572	1.59749	100330479	ccni2	cyclin I family, member 2
NM_131498	A_15_P120756	0.617466	8.60251	3.74003	0.00182629	0.00608929	-1.78964	57926	gpr173	G-protein coupled receptor 173
ENSDART00000016230	A_15_P654626	0.617244	10.6467	4.37008	0.000491922	0.00214691	-0.480741	325938	plxna4	plexin A4
NM_001037428	A_15_P622316	0.616672	7.91053	2.75368	0.0142737	0.0325686	-3.79706	641488	ugt1a1	UDP glucuronosyltransferase 1 family polypeptide a1
NM_001013318	A_15_P106681	0.616404	8.53938	4.22527	0.000663595	0.00271484	-0.780712	100002945	zgc:110779	zgc:110779
NM_001113619	A_15_P623401	0.61623	8.31896	3.14661	0.0063323	0.0167375	-3.01241	570025	zgc:174877	zgc:174877
ENSDART00000080696	A_15_P155231	0.616222	8.18811	3.08176	0.00724843	0.0186669	-3.14382	553488	cep72	centrosomal protein 72
NM_001144806	A_15_P568922	0.61611	7.87804	4.7678	0.000218237	0.00113421	0.336532	792465	mturn	maturin, neural progenitor differentiation regulator homolog (Xenopus)
NM_200465	A_15_P103177	0.615125	7.14397	6.84093	4.29814e-06	5.49926e-05	4.31533	393437	ncs1a	neuronal calcium sensor 1a
ENSDART00000088963	A_15_P417920	0.614812	9.71354	5.08834	0.000114716	0.000684463	0.98558	566353	golgb1	golgi autoantigen, golgin subfamily b, macrogolgin (with transmembrane signal), 1
NM_145118	A_15_P118009	0.614783	12.2001	5.67899	3.62307e-05	0.000278153	2.15225	337866	supt6h	suppressor of Ty 6 homolog
NM_200643	A_15_P337005	0.614636	14.4057	2.68207	0.0165197	0.0367723	-3.93648	393616	slc30a4	solute carrier family 30 (zinc transporter), member 4
NM_131638	A_15_P200256	0.614527	9.32084	4.6034	0.000304816	0.00147876	8.3572e-05	60636	pax5	paired box gene 5
AL720309	A_15_P689387	0.613708	9.18659	4.67606	0.00026288	0.0013157	0.149052	368426	si:rp71-3c13.3	si:rp71-3c13.3
ENSDART00000111702	A_15_P675201	0.613656	7.68656	5.26008	8.16818e-05	0.000522857	1.32898	572029	LOC572029	probable cation-transporting ATPase 13A3-like
ENSDART00000154584	A_15_P131116	0.613595	6.6657	3.93293	0.00121958	0.00441667	-1.38837	83773	dmd	dystrophin
NM_001128327	A_15_P456440	0.613339	9.33388	4.26347	0.000613117	0.00254244	-0.701495	327168	kdm5ba	lysine (K)-specific demethylase 5Ba
NM_001114418	A_15_P622981	0.612546	11.8089	5.26265	8.127e-05	0.000520702	1.33409	559771	zgc:174704	zgc:174704
NM_001030193	A_15_P150291	0.612545	6.39216	3.65115	0.00220048	0.007072	-1.97426	564984	zgc:114081	zgc:114081
NM_001167956	A_15_P118961	0.612472	10.722	6.63842	6.14984e-06	7.13322e-05	3.95172	334669	polr2c	polymerase (RNA) II (DNA directed) polypeptide C
ENSDART00000135026	A_15_P200871	0.612274	5.92483	4.76332	0.000220226	0.00114231	0.327388	559014	si:ch211-136a13.1	si:ch211-136a13.1
ENSDART00000122237	A_15_P269931	0.611992	6.84551	5.44761	5.66062e-05	0.000390114	1.70016	100536545	LOC100536545	synaptopodin-like
NM_001024181	A_15_P644742	0.611854	10.663	6.46395	8.41124e-06	9.12027e-05	3.63387	554056	pcdh2g8	protocadherin 2 gamma 8
NM_001002166	A_15_P108771	0.611361	10.5376	5.64197	3.88935e-05	0.000293023	2.08037	415256	kdm5bb	lysine (K)-specific demethylase 5Bb
ENSDART00000114198	A_15_P623941	0.611094	12.4804	3.07249	0.00738952	0.0189704	-3.16254	324302	rbm5	RNA binding motif protein 5
NM_001083098	A_15_P171136	0.611071	12.0434	3.91333	0.00127057	0.00456222	-1.42916	100034622	si:dkey-15h8.7	si:dkey-15h8.7
NM_001002305	A_15_P110351	0.611015	9.80976	4.22535	0.000663492	0.00271484	-0.780556	432376	phtf2	putative homeodomain transcription factor 2
NM_001113507	A_15_P271441	0.610914	7.62163	5.05843	0.000121752	0.000717281	0.925436	100134973	il7r	interleukin 7 receptor
XM_690952	A_15_P145821	0.610751	6.89703	4.66543	0.000268624	0.00133715	0.127288	567654	si:dkey-125i10.3	si:dkey-125i10.3
ENSDART00000126159	A_15_P763566	0.610066	5.38113	4.85365	0.0001835	0.000990683	0.51132	101883264	LOC101883264	uncharacterized LOC101883264
NM_001040332	A_15_P365435	0.60988	7.88346	7.17179	2.42272e-06	3.68261e-05	4.89704	555349	zyg11	zyg-11 homolog (C. elegans)
ENSDART00000098525	A_15_P397230	0.609718	7.37498	4.20972	0.000685338	0.00278511	-0.812979	100536636	stx2b	syntaxin 2b
NM_001130673	A_15_P649417	0.6095	7.65011	7.77703	8.81597e-07	1.794e-05	5.92174	100170839	zgc:194906	zgc:194906
AI957507	A_15_P519257	0.609361	5.98743	2.8853	0.0108915	0.0261046	-3.5376	325613	wu:fc92f04	wu:fc92f04
NM_001281505	A_15_P308361	0.609332	5.7049	6.16503	1.45238e-05	0.00013741	3.07947	568691	tmtops2a	teleost multiple tissue opsin 2a
BM265302	A_15_P689241	0.609289	9.20386	3.01874	0.00826298	0.0208086	-3.27088	368501	si:busm1-172k9.2	si:busm1-172k9.2
NM_001099254	A_15_P346310	0.609097	7.55248	4.80192	0.000203687	0.00107483	0.406078	100006951	nrg2a	neuregulin 2a
BC055658	A_15_P656631	0.608912	8.44443	5.6345	3.94546e-05	0.00029597	2.06585	393500	zgc:66440	zgc:66440
NM_001017804	A_15_P163571	0.608823	9.68522	3.0451	0.00782261	0.0198775	-3.2178	550502	adss	adenylosuccinate synthase
NM_213432	A_15_P141576	0.608687	11.1529	6.68906	5.61988e-06	6.70629e-05	4.04319	406741	e2f4	E2F transcription factor 4
NM_001201361	A_15_P144656	0.608683	7.09362	4.35809	0.000504237	0.00218546	-0.505543	100000576	LOC100000576	ATP-binding cassette, sub-family F, member 2-like
NM_194399	A_15_P103234	0.608366	6.27255	7.27237	2.04119e-06	3.24192e-05	5.07084	373114	cflara	CASP8 and FADD-like apoptosis regulator a
BC129364	A_15_P203996	0.60836	6.9438	4.44902	0.000418151	0.00188955	-0.317671	556725	fam131bb	family with sequence similarity 131, member Bb
BC125819	A_15_P200416	0.608215	9.99362	3.99677	0.00106738	0.00397563	-1.25555	324197	toporsa	topoisomerase I binding, arginine/serine-rich a
NM_001136243	A_15_P415180	0.608153	6.86612	5.80283	2.86162e-05	0.000229987	2.39146	571486	plekha7a	pleckstrin homology domain containing, family A member 7a
NM_001100401	A_15_P108460	0.607824	8.41739	5.44298	5.71178e-05	0.000392733	1.69105	407664	hbegfb	heparin-binding EGF-like growth factor b
NM_200336	A_15_P496457	0.607737	9.05736	4.75921	0.000222063	0.00114969	0.319016	393307	maff	v-maf musculoaponeurotic fibrosarcoma oncogene homolog f (avian)
NM_001083824	A_15_P120580	0.607391	8.07369	4.12135	0.000823394	0.00321981	-0.996503	556440	si:dkey-15j16.3	si:dkey-15j16.3
NM_213104	A_15_P121051	0.60731	11.4983	5.24045	8.48997e-05	0.000537992	1.28989	406378	pgrmc2	progesterone receptor membrane component 2
NM_214700	A_15_P121411	0.607293	11.4965	4.55746	0.000334809	0.00158924	-0.0943094	326864	ola1	Obg-like ATPase 1
BC139610	A_15_P175506	0.606955	8.36574	4.78673	0.000210038	0.0011012	0.375126	606604	zgc:162621	zgc:162621
NM_001113501	A_15_P270561	0.605495	8.47002	5.89866	2.38745e-05	0.00019932	2.57519	563654	nos2b	nitric oxide synthase 2b, inducible
NM_001045132	A_15_P624911	0.60514	8.15944	4.73899	0.000231351	0.00118686	0.27773	567437	si:dkey-106c17.2	si:dkey-106c17.2
NM_001003981	A_15_P365270	0.604999	9.5621	4.44394	0.000422542	0.00190352	-0.328162	368211	ptn	pleiotrophin
NM_001110456	A_15_P182196	0.604931	7.60485	6.3395	1.05432e-05	0.000107874	3.40455	558500	oxnad1	oxidoreductase NAD-binding domain containing 1
ENSDART00000089642	A_15_P136756	0.604602	8.62359	3.23926	0.00521828	0.0142901	-2.82366	555190	si:ch211-147k9.7	si:ch211-147k9.7
NM_001077726	A_15_P668866	0.604501	9.87115	5.63412	3.94836e-05	0.000296032	2.06511	791699	zgc:154064	zgc:154064
NM_001200057	A_15_P652999	0.604444	11.8241	5.81622	2.78985e-05	0.000225623	2.41722	100150511	LOC100150511	RGM domain family, member B-like
ENSDART00000124260	A_15_P130701	0.604086	6.29706	4.05851	0.000938451	0.00358607	-1.12713	497629	kitb	kit receptor b
NM_212570	A_15_P178151	0.603577	8.75739	5.99803	1.98116e-05	0.000173932	2.76442	245950	ptk2bb	protein tyrosine kinase 2 beta, b
BC146644	A_15_P344025	0.60356	10.9271	3.717	0.00191663	0.00633788	-1.8375	561451	LOC561451	protein PRRC2B-like
ENSDART00000131491	A_15_P131071	0.603469	5.98866	4.98226	0.000141743	0.000811753	0.771882	555423	scn1ba	sodium channel, voltage-gated, type I, beta a
NM_001024117	A_15_P177136	0.603253	9.36425	4.70249	0.000249131	0.00126128	0.203145	554005	pcdh1g18	protocadherin 1 gamma 18
NM_001076718	A_15_P733636	0.603069	8.13558	5.10941	0.000110013	0.000661434	1.02788	767749	adam28	a disintegrin and metallopeptidase domain 28
ENSDART00000130750	A_15_P696126	0.60259	8.01033	4.8062	0.000201932	0.00106813	0.414801	100004231	wu:fa03e10	wu:fa03e10
NM_001082805	A_15_P446740	0.602285	9.70359	4.67535	0.000263257	0.0013164	0.147609	556504	kdm4b	lysine (K)-specific demethylase 4B
NM_001017554	A_15_P205156	0.602162	9.69001	5.98305	2.03748e-05	0.000177669	2.73599	792211	rnf150a	ring finger protein 150a
NM_178291	A_15_P130131	0.60173	6.16347	4.66187	0.000270575	0.00134564	0.120003	352920	oxt	oxytocin
NM_001002044	A_15_P116104	0.601477	7.22011	3.92561	0.00123837	0.00447367	-1.4036	415133	mafk	v-maf musculoaponeurotic fibrosarcoma oncogene homolog K (avian)
NM_200631	A_15_P285466	0.601306	6.89464	2.96432	0.00925016	0.0228209	-3.38007	393604	srfb	serum response factor b
ENSDART00000086631	A_15_P446320	0.60125	8.41155	6.135	1.53533e-05	0.000143452	3.0231	100318736	wnk1a	WNK lysine deficient protein kinase 1a
NM_001002175	A_15_P416840	0.600993	8.39508	5.20603	9.08618e-05	0.000569527	1.22125	431722	sntb1	syntrophin, basic 1
NM_001008618	A_15_P119822	0.600843	7.89576	5.86071	2.56461e-05	0.000211062	2.50259	494075	oclnb	occludin b
ENSDART00000005518	A_15_P650244	0.600317	8.79873	2.83042	0.0121948	0.0286191	-3.64626	553697	ubald1b	UBA-like domain containing 1b
NM_199898	A_15_P409530	0.600275	7.60763	3.93483	0.00121475	0.00440208	-1.38442	334402	brf1a	BRF1 homolog, subunit of RNA polymerase III transcription initiation factor IIIBa
ENSDART00000148756	A_15_P107788	0.600165	6.50321	4.84664	0.00018611	0.0010001	0.497078	492342	mllt10	myeloid/lymphoid or mixed-lineage leukemia (trithorax homolog, Drosophila)	translocated to, 10
ENSDART00000062525	A_15_P184416	0.600027	8.49036	3.42575	0.00353091	0.0103883	-2.44074	406270	acbd3	acyl-Coenzyme A binding domain containing 3
NM_200480	A_15_P107348	0.599902	6.06929	4.34922	0.000513545	0.00221748	-0.523887	393452	dync2li1	dynein, cytoplasmic 2, light intermediate chain 1
ENSDART00000122105	A_15_P202281	0.599689	7.19007	4.67003	0.000266122	0.00132831	0.136711	553345	wapala	wings apart-like homolog a (Drosophila)
AL723106	A_15_P598312	0.599575	8.08707	4.10119	0.000858649	0.00333688	-1.03839	565827	atcaya	ataxia, cerebellar, Cayman type a
EE213599	A_15_P678316	0.599368	5.54553	5.57186	4.45068e-05	0.000323267	1.94375	100034411	si:ch211-284a16.2	si:ch211-284a16.2
ENSDART00000125289	A_15_P349585	0.598836	12.4046	4.44277	0.000423556	0.00190613	-0.330567	559276	ahnak	AHNAK nucleoprotein
NM_001122857	A_15_P624106	0.598767	9.54423	4.15261	0.000771585	0.00305807	-0.931545	558237	dab2ipb	DAB2 interacting protein b
NM_212821	A_15_P101546	0.598531	9.27504	3.48547	0.00311521	0.00937584	-2.31747	404210	crim1	cysteine rich transmembrane BMP regulator 1 (chordin like)
BC095579	A_15_P344270	0.598444	5.71654	4.60076	0.000306461	0.00148477	-0.00533093	404206	ccna1	cyclin A1
NM_001039977	A_15_P184651	0.598239	7.70461	5.18011	9.56341e-05	0.000591337	1.16948	664747	dcbld1	discoidin, CUB and LCCL domain containing 1
NM_152981	A_15_P693896	0.598174	12.0759	4.09122	0.000876651	0.00339004	-1.05912	195821	mtf1	metal-regulatory transcription factor 1
NM_001003518	A_15_P141986	0.598109	9.25931	5.45817	5.54568e-05	0.000383758	1.72093	445124	chst1	carbohydrate (keratan sulfate Gal-6) sulfotransferase 1
NM_001013564	A_15_P192846	0.597949	5.82575	3.19876	0.00567918	0.0153135	-2.9063	792105	scfd2	sec1 family domain containing 2
NM_131660	A_15_P148481	0.597806	7.55511	4.44197	0.000424261	0.00190813	-0.332238	60658	nos1	nitric oxide synthase 1 (neuronal)
ENSDART00000088351	A_15_P380045	0.597674	6.0713	3.69116	0.00202333	0.00661598	-1.89118	100333761	LOC100333761	c-Jun-amino-terminal kinase-interacting protein 4-like
NM_200540	A_15_P105100	0.597355	11.0287	4.85666	0.000182392	0.000985912	0.517431	393512	snx27b	sorting nexin family member 27b
ENSDART00000152180	A_15_P323831	0.597279	8.13287	5.34763	6.87916e-05	0.000454683	1.50277	100536827	LOC100536827	AT-rich interactive domain-containing protein 5B-like
EH564028	A_15_P298761	0.597201	6.55264	3.6155	0.00237137	0.00752647	-2.04823	100073339	zgc:165608	zgc:165608
NM_001013307	A_15_P747794	0.596989	8.63466	4.33961	0.00052383	0.00225039	-0.543772	503713	ppm1k	protein phosphatase 1K (PP2C domain containing)
NM_001077756	A_15_P542357	0.596976	8.40896	6.87536	4.04639e-06	5.27906e-05	4.37659	777708	fam188a	family with sequence similarity 188, member A
ENSDART00000092381	A_15_P236961	0.596894	6.11394	5.6807	3.61122e-05	0.000277534	2.15557	100148002	si:dkey-108d22.4	si:dkey-108d22.4
ENSDART00000109070	A_15_P307231	0.596866	9.76581	5.03472	0.000127641	0.00074518	0.877715	100002679	LOC100002679	PERQ amino acid-rich with GYF domain-containing protein 1-like
NM_001081632	A_15_P164161	0.596804	8.72717	2.65454	0.0174709	0.0384801	-3.98974	553210	st8sia1	ST8 alpha-N-acetyl-neuraminide alpha-2,8-sialyltransferase 1
AI964218	A_15_P368455	0.596796	5.97208	4.64513	0.000279955	0.00138258	0.0856999	337010	rpl7a	ribosomal protein L7a
NM_001089400	A_15_P621191	0.596594	7.99892	2.71465	0.0154586	0.0348091	-3.87321	562920	si:ch211-12h2.6	si:ch211-12h2.6
ENSDART00000130371	A_15_P167076	0.59645	7.43934	3.09326	0.00707693	0.0183025	-3.12056	565913	kif19	kinesin family member 19
NM_001003498	A_15_P461740	0.596446	9.37894	4.0704	0.000915494	0.00351516	-1.10241	445104	zgc:91999	zgc:91999
NM_001042769	A_15_P120149	0.59636	11.5712	5.33423	7.06197e-05	0.000464834	1.47623	692256	pold3	polymerase (DNA-directed), delta 3, accessory subunit
ENSDART00000055134	A_15_P183116	0.596242	8.70451	5.87192	2.51092e-05	0.000207889	2.52405	321658	ogfr	opioid growth factor receptor
NM_213048	A_15_P656836	0.595661	12.6298	5.29123	7.68303e-05	0.000497629	1.39093	406321	srfbp1	serum response factor binding protein 1
AW116694	A_15_P520697	0.59527	5.37141	3.81547	0.00155928	0.00536379	-1.63276	327581	wu:fi18g05	wu:fi18g05
ENSDART00000126297	A_15_P664666	0.594877	9.23439	2.60527	0.0193058	0.0418814	-4.08452	447891	sc5d	sterol-C5-desaturase
EE718801	A_15_P402825	0.594692	7.97412	5.32568	7.18114e-05	0.000471097	1.45929	335831	wu:fj34b01	wu:fj34b01
BC085460	A_15_P104207	0.594658	7.46371	2.82325	0.0123759	0.0289818	-3.66041	100036767	plod2	procollagen-lysine, 2-oxoglutarate 5-dioxygenase 2
NM_001020580	A_15_P196156	0.593765	8.08921	5.49127	5.20073e-05	0.000364483	1.78597	553604	klhl36	kelch-like 36 (Drosophila)
NM_001024178	A_15_P644711	0.593749	10.6011	6.09259	1.66097e-05	0.000152148	2.94329	554053	pcdh2g5	protocadherin 2 gamma 5
ENSDART00000134796	A_15_P668651	0.593525	8.03016	4.25727	0.000621035	0.00256601	-0.714346	570795	fhod3b	formin homology 2 domain containing 3b
NM_001145688	A_15_P498082	0.593497	7.02769	3.94378	0.00119224	0.00433625	-1.36579	557882	si:dkeyp-80c12.7	si:dkeyp-80c12.7
NM_001077603	A_15_P174081	0.593298	9.1773	4.58464	0.000316717	0.0015237	-0.0384441	558977	atf7ip	activating transcription factor 7 interacting protein
NM_201029	A_15_P119855	0.593193	6.7714	4.97812	0.000142923	0.000816802	0.763517	100006675	prkcba	protein kinase C, beta a
NM_199705	A_15_P101661	0.593111	11.4263	7.43459	1.55273e-06	2.67399e-05	5.34818	573001	rbm4.1	RNA binding motif protein 4.1
NM_001159971	A_15_P136821	0.59296	9.03333	5.23266	8.62129e-05	0.000544585	1.27437	337191	spty2d1	SPT2, Suppressor of Ty, domain containing 1 (S. cerevisiae)
ENSDART00000155640	A_15_P144271	0.592868	9.69758	2.51007	0.0233862	0.0490487	-4.26563	497383	phf21aa	PHD finger protein 21Aa
BC115110	A_15_P177266	0.59273	8.27759	4.51758	0.000363282	0.00169462	-0.17636	503914	im:7143923	im:7143923
NM_001044711	A_15_P624341	0.592664	9.0994	2.91621	0.010218	0.024777	-3.47611	557392	trim35-24	tripartite motif containing 35-24
NM_001243004	A_15_P132406	0.592588	9.10998	4.21525	0.000677518	0.00275793	-0.801494	352940	fgfr2	fibroblast growth factor receptor 2
NM_001014290	A_15_P432110	0.592316	7.50451	4.8529	0.000183777	0.000991694	0.509797	541478	sorbs3	sorbin and SH3 domain containing 3
ENSDART00000110927	A_15_P214371	0.591639	6.78876	4.85984	0.000181225	0.000981539	0.523903	100535152	LOC100535152	SH3 domain and tetratricopeptide repeats-containing protein 2-like
NM_001033110	A_15_P206696	0.591627	11.4468	4.35218	0.000510419	0.00220702	-0.517764	613246	mpi	mannose phosphate isomerase
NM_001110285	A_15_P147261	0.591391	6.90617	5.79086	2.92736e-05	0.000234594	2.36842	796425	card9	caspase recruitment domain family, member 9
NM_001020509	A_15_P170381	0.591231	6.41282	4.78911	0.000209028	0.00109642	0.379984	553163	ism2b	isthmin 2b
CO356180	A_15_P672311	0.591108	8.09959	3.42375	0.00354578	0.0104244	-2.44487	368451	si:busm1-40g1.2	si:busm1-40g1.2
NM_001202459	A_15_P182346	0.591069	6.18103	5.43875	5.75898e-05	0.000395527	1.68271	558456	jarid2b	jumonji, AT rich interactive domain 2b
AY616134	A_15_P106119	0.590774	6.3147	5.46877	5.43275e-05	0.00037749	1.74177	407712	tph2	tryptophan hydroxylase 2 (tryptophan 5-monooxygenase)
NM_001029958	A_15_P119084	0.590758	8.978	6.64752	6.05087e-06	7.06697e-05	3.96819	561832	lpgat1	lysophosphatidylglycerol acyltransferase 1
NM_001197060	A_15_P182041	0.59059	6.1851	4.54102	0.000346256	0.00163184	-0.12811	565056	dbpa	D site of albumin promoter (albumin D-box) binding protein a
NM_131540	A_15_P625756	0.590456	8.87985	4.58943	0.000313635	0.00151119	-0.0286068	58055	hoxa5a	homeo box A5a
NM_205628	A_15_P755966	0.590422	5.51766	5.55979	4.55547e-05	0.000328272	1.92017	402923	dmrt1	doublesex and mab-3 related transcription factor 1
NM_001044834	A_15_P192031	0.590069	7.82045	4.51877	0.000362397	0.00169193	-0.173907	557628	si:dkey-239i20.4	si:dkey-239i20.4
NM_213473	A_15_P502817	0.589988	9.74795	6.03271	1.85687e-05	0.000165132	2.83016	406782	mapk4	mitogen-activated protein kinase 4
NM_001076759	A_15_P580077	0.58995	6.1463	4.70099	0.000249892	0.00126396	0.200076	767792	zgc:153062	zgc:153062
NM_131481	A_15_P445870	0.589665	9.34361	4.84161	0.000188008	0.00100783	0.486845	30769	robo1	roundabout homolog 1
ENSDART00000126712	A_15_P518777	0.589659	10.9325	5.08178	0.000116223	0.000691762	0.972393	393211	ccdc6b	coiled-coil domain containing 6b
NM_131025	A_15_P117613	0.589529	11.8628	5.03433	0.000127743	0.000745374	0.876913	30222	ccnd1	cyclin D1
ENSDART00000042840	A_15_P181336	0.589381	9.01974	2.56515	0.0209347	0.0447839	-4.16117	556421	aff4	AF4/FMR2 family, member 4
NM_001006011	A_15_P109277	0.588743	9.06233	5.04605	0.000124793	0.000731271	0.900515	449990	phlda1	pleckstrin homology-like domain, family A, member 1
CU458956	A_15_P146786	0.588577	9.07292	5.40673	6.12941e-05	0.000415394	1.61959	336830	mpzl2b	myelin protein zero-like 2b
NM_001200058	A_15_P177866	0.588251	10.0266	5.89638	2.3977e-05	0.000199948	2.57085	100006857	LOC100006857	engulfment and cell motility protein 2
ENSDART00000109268	A_15_P479655	0.588251	7.73401	3.84544	0.00146445	0.00510963	-1.57041	100003958	LOC100003958	uncharacterized LOC100003958
NM_001137665	A_15_P202016	0.588046	8.32343	4.63808	0.000284007	0.00139757	0.0712359	561894	nckap1	NCK-associated protein 1
NM_001034993	A_15_P570517	0.58798	7.85806	3.73276	0.00185433	0.00616808	-1.80474	619520	ihha	Indian hedgehog homolog a
ENSDART00000115341	A_15_P321276	0.587584	5.76157	4.83245	0.000191511	0.00102311	0.468229	100333151	LOC100333151	cytoplasmic polyadenylation element-binding protein 4-like
NM_001045004	A_15_P196031	0.587213	7.99696	5.14144	0.000103243	0.000629344	1.09209	562949	ehd3	EH-domain containing 3
NM_213348	A_15_P149301	0.586849	9.607	4.07818	0.000900771	0.00346865	-1.08622	792085	ndrg1a	N-myc downstream regulated gene 1a
ENSDART00000005778	A_15_P136681	0.586153	8.26996	5.37007	6.58382e-05	0.000438862	1.54719	796219	zcchc14	zinc finger, CCHC domain containing 14
EH577444	A_15_P465135	0.586038	5.57614	4.76712	0.000218537	0.00113518	0.335148	334338	si:ch73-112h20.1	si:ch73-112h20.1
NM_212651	A_15_P624071	0.586015	10.6013	3.93084	0.00122492	0.00443164	-1.39273	323695	cav1	caveolin 1
NM_001045339	A_15_P170966	0.58561	11.4174	5.19621	9.26397e-05	0.000578195	1.20165	751594	rassf6	Ras association (RalGDS/AF-6) domain family 6
NM_001020618	A_15_P169681	0.585495	14.7323	2.60481	0.0193236	0.0419092	-4.08539	100149838	pycr1b	pyrroline-5-carboxylate reductase 1b
ENSDART00000109483	A_15_P396045	0.585276	7.17682	4.55169	0.000338778	0.00160379	-0.106159	100334671	LOC100334671	integrator complex subunit 5-like
ENSDART00000110224	A_15_P473155	0.585145	6.48965	4.94163	0.000153759	0.000862785	0.689742	325065	wu:fc54b10	wu:fc54b10
BC133823	A_15_P663781	0.584984	6.15375	4.2837	0.000587982	0.00245864	-0.659564	563942	kat2b	K(lysine) acetyltransferase 2B
NM_001285534	A_15_P156116	0.58434	5.52227	5.90966	2.33848e-05	0.000196652	2.59621	102216338	lpar3	lysophosphatidic acid receptor 3
BC154242	A_15_P592482	0.584037	10.263	4.86981	0.000177622	0.000969679	0.544159	326804	wu:fe23c07	wu:fe23c07
NM_152987	A_15_P628526	0.583955	7.53706	5.26721	8.05433e-05	0.00051704	1.34318	260407	tp63	tumor protein p63
NM_001257340	A_15_P235996	0.58379	6.14314	6.4425	8.74391e-06	9.3791e-05	3.59449	555163	mpzl1l	myelin protein zero-like 1 like
ENSDART00000099423	A_15_P168221	0.583715	7.99299	2.65035	0.0176203	0.0387703	-3.99783	100322600	si:ch211-222m18.3	si:ch211-222m18.3
NM_001045029	A_15_P193926	0.583228	5.56224	6.1511	1.49026e-05	0.000140256	3.05334	563808	rcor3	REST corepressor 3
NM_001037102	A_15_P116628	0.583148	5.87481	3.74467	0.00180863	0.00604721	-1.78	553489	slc8a1a	solute carrier family 8 (sodium/calcium exchanger), member 1a
NM_001006059	A_15_P192381	0.583095	9.32246	3.27008	0.00489248	0.0135808	-2.76062	450039	chga	chromogranin A
BC090730	A_15_P645331	0.582691	7.02308	4.54968	0.000340179	0.00160838	-0.110308	503893	itga6a	integrin, alpha 6a
ENSDART00000110691	A_15_P258381	0.582661	10.1888	3.53029	0.00283558	0.00867747	-2.22477	561831	wnt6b	wingless-type MMTV integration site family, member 6b
AI330358	A_15_P597352	0.582551	6.98639	2.71356	0.0154929	0.0348752	-3.87533	336652	wu:fa91d01	wu:fa91d01
NM_001007432	A_15_P109605	0.582421	13.0698	6.11694	1.58758e-05	0.000146971	2.98914	792268	galk2	galactokinase 2
NM_001099980	A_15_P168846	0.582411	7.8699	5.44551	5.68384e-05	0.000391395	1.69601	556459	fgd6	FYVE, RhoGEF and PH domain containing 6
ENSDART00000084965	A_15_P189341	0.581951	6.56915	5.38401	6.40706e-05	0.000430286	1.57474	560451	cep104	centrosomal protein 104
NM_199853	A_15_P111689	0.581823	10.6765	5.15701	0.000100107	0.000614325	1.12326	334058	wtap	Wilms tumor 1 associated protein
ENSDART00000142862	A_15_P435666	0.581735	8.28471	4.97532	0.000143724	0.000820313	0.757873	334973	ttf1	transcription termination factor, RNA polymerase I
NM_212822	A_15_P119949	0.581734	8.43596	4.22241	0.000667547	0.00272593	-0.786655	404211	pik3r2	phosphoinositide-3-kinase, regulatory subunit, polypeptide 2
ENSDART00000098261	A_15_P365510	0.581451	10.1082	4.18458	0.000722025	0.00289933	-0.865155	541442	zgc:113115	zgc:113115
NM_001202419	A_15_P594212	0.581433	8.22074	3.43847	0.00343801	0.0101668	-2.41452	503902	kdm7ab	lysine (K)-specific demethylase 7Ab
NM_001099242	A_15_P173636	0.581092	10.5626	4.13428	0.000801553	0.00315294	-0.969636	557073	zgc:165666	zgc:165666
NM_131299	A_15_P661731	0.581057	8.2596	5.64541	3.86379e-05	0.000292038	2.08705	30559	foxa3	forkhead box A3
NM_001024177	A_15_P644727	0.580672	10.7806	5.11859	0.000108028	0.000652164	1.04629	554052	pcdh2g4	protocadherin 2 gamma 4
ENSDART00000084501	A_15_P393315	0.580613	9.23528	3.74538	0.00180593	0.00604096	-1.77852	252845	mpp5a	membrane protein, palmitoylated 5a (MAGUK p55 subfamily member 5a)
NM_001080606	A_15_P274046	0.58046	7.10411	6.4124	9.23399e-06	9.78527e-05	3.53914	570866	pank2	pantothenate kinase 2
NM_131295	A_15_P149971	0.58008	7.12034	4.90574	0.000165243	0.000914837	0.617044	30554	cpla2	cytosolic phospholipase a2
ENSDART00000113497	A_15_P336640	0.579811	7.46042	6.32733	1.078e-05	0.000109938	3.38201	570278	setd5	SET domain containing 5
NM_001076767	A_15_P662971	0.579134	8.006	3.28516	0.00474052	0.0132478	-2.72975	791500	zgc:153921	zgc:153921
ENSDART00000129725	A_15_P572277	0.578848	5.5077	3.66326	0.0021453	0.00694344	-1.94913	100004944	LOC100004944	uncharacterized LOC100004944
NM_001103120	A_15_P168191	0.578536	7.66118	4.70916	0.000245779	0.00124917	0.21679	565760	pex11a	peroxisomal biogenesis factor 11 alpha
CT668469	A_15_P599367	0.578462	12.4948	5.25142	8.30849e-05	0.000529395	1.31175	323271	wu:fb93h06	wu:fb93h06
ENSDART00000155634	A_15_P158081	0.578402	10.6982	2.52384	0.0227487	0.0479406	-4.23959	564385	eva1c	eva-1 homolog C (C. elegans)
NM_001130653	A_15_P644761	0.578398	9.4644	5.68617	3.57364e-05	0.000275321	2.16618	100170818	zgc:193751	zgc:193751
AY729884	A_15_P112062	0.578203	7.41973	4.55928	0.000333563	0.00158531	-0.0905613	553052	zgc:153845	zgc:153845
NM_001044839	A_15_P195056	0.578201	7.94804	4.0211	0.00101455	0.00381642	-1.20493	557741	si:dkey-14d8.6	si:dkey-14d8.6
ENSDART00000005449	A_15_P300441	0.577765	8.01258	6.04949	1.79967e-05	0.000161683	2.86191	100004929	zeb1a	zinc finger E-box binding homeobox 1a
AW421212	A_15_P105810	0.577335	7.03058	4.14974	0.000776212	0.00307252	-0.937522	337676	wu:fj94c10	wu:fj94c10
ENSDART00000097649	A_15_P113792	0.577182	9.09743	4.58389	0.000317199	0.00152535	-0.0399711	100332309	clpxb	caseinolytic peptidase X homolog b
ENSDART00000129128	A_15_P121084	0.577005	9.31289	4.46831	0.000401912	0.00183506	-0.277893	100006201	letm2	leucine zipper-EF-hand containing transmembrane protein 2
NM_001102623	A_15_P571632	0.576832	7.75307	4.18576	0.000720259	0.00289382	-0.862705	100124596	zgc:171929	zgc:171929
AI601529	A_15_P591457	0.576788	6.48449	3.46111	0.00327851	0.00977144	-2.36778	323722	wu:fc08a09	wu:fc08a09
NM_131384	A_15_P208846	0.576706	7.71073	5.05716	0.000122061	0.000718523	0.922875	30657	arxa	aristaless related homeobox a
ENSDART00000148966	A_15_P102329	0.576629	9.44663	3.59665	0.00246703	0.0077739	-2.08732	323865	nxf1	nuclear RNA export factor 1
AY648819	A_15_P117035	0.576479	7.72421	4.53786	0.000348507	0.00164033	-0.134624	323865	nxf1	nuclear RNA export factor 1
BC168503	A_15_P666256	0.5759	9.88768	5.76215	3.09152e-05	0.00024541	2.3131	567465	zfr2	zinc finger RNA binding protein 2
NM_001111281	A_15_P320436	0.575601	9.27658	4.04892	0.000957392	0.00364241	-1.14708	570531	brd4	bromodomain containing 4
NM_212743	A_15_P172466	0.575574	17.5569	6.21465	1.32534e-05	0.000128562	3.17236	335629	rplp2	ribosomal protein, large P2
NM_001204123	A_15_P144306	0.57551	11.8378	5.25981	8.17255e-05	0.000522857	1.32844	448925	gpatch1	G patch domain containing 1
NM_001077574	A_15_P631597	0.575148	9.91631	4.55968	0.000333287	0.00158531	-0.0897275	567560	med17	mediator complex subunit 17
ENSDART00000036886	A_15_P159681	0.574932	8.58563	3.89715	0.00131429	0.00468094	-1.46283	567779	nav3	neuron navigator 3
NM_001126387	A_15_P117502	0.574747	6.31889	6.87678	4.03638e-06	5.26913e-05	4.3791	556837	ankrd13a	ankyrin repeat domain 13A
NM_001079676	A_15_P141336	0.57472	10.4534	3.65835	0.00216748	0.00699666	-1.95931	556728	crfb8	cytokine receptor family member b8
ENSDART00000131355	A_15_P243686	0.574229	6.47757	3.82048	0.00154302	0.0053217	-1.62235	569437	cntn3a.1	contactin 3a, tandem duplicate 1
ENSDART00000151193	A_15_P728116	0.574227	11.5175	5.95898	2.13149e-05	0.000183822	2.69023	565404	gpatch8	G patch domain containing 8
ENSDART00000143789	A_15_P244151	0.574208	7.86588	3.48268	0.00313352	0.00942116	-2.32324	563965	si:dkey-84j12.1	si:dkey-84j12.1
NM_001042701	A_15_P546402	0.574206	7.94728	3.96298	0.00114538	0.00419712	-1.32585	735295	faslg	Fas ligand (TNF superfamily, member 6)
NM_001012501	A_15_P172706	0.574187	8.54186	3.81682	0.00155488	0.00535452	-1.62995	503537	slc29a2	solute carrier family 29 (nucleoside transporters), member 2
NM_001077570	A_15_P663906	0.573988	7.84791	5.75285	3.1467e-05	0.000248354	2.29516	566069	scn4ba	sodium channel, voltage-gated, type IV, beta a
NM_001089445	A_15_P142436	0.573282	10.4897	4.45549	0.000412629	0.00187424	-0.304321	799608	ccnd2a	cyclin D2, a
NM_199885	A_15_P285106	0.572944	8.71561	6.68272	5.68351e-06	6.76018e-05	4.03176	334300	mark3	MAP/microtubule affinity-regulating kinase 3
ENSDART00000043440	A_15_P197796	0.572847	10.1029	4.63297	0.000286976	0.0014087	0.0607701	553518	phf3	PHD finger protein 3
EH535042	A_15_P674706	0.572836	6.7877	2.96166	0.00930129	0.0229252	-3.38539	324856	wu:fc45e01	wu:fc45e01
NM_200425	A_15_P274721	0.572686	8.06659	4.45115	0.000416327	0.00188443	-0.313283	393397	lsm14aa	LSM14 homolog Aa (SCD6, S. cerevisiae)
ENSDART00000152019	A_15_P157076	0.572478	7.78523	4.98526	0.000140894	0.000807944	0.777949	101883353	si:ch211-234p6.5	si:ch211-234p6.5
NM_001089337	A_15_P635576	0.571963	8.20298	4.04045	0.000974442	0.00369658	-1.16469	327345	stk17a	serine/threonine kinase 17a
ENSDART00000067200	A_15_P396770	0.571915	7.86109	4.18863	0.00071598	0.00287874	-0.856744	553000	im:6904482	im:6904482
ENSDART00000021208	A_15_P157541	0.571902	8.1064	5.20899	9.03311e-05	0.00056701	1.22717	559632	LOC559632	rab GTPase-activating protein 1-like
BC090500	A_15_P134241	0.571784	12.5936	2.89694	0.010633	0.0255827	-3.51447	553321	lepre1	leucine proline-enriched proteoglycan (leprecan) 1
ENSDART00000128279	A_15_P303886	0.571781	7.44965	5.23325	8.61116e-05	0.000544258	1.27556	555414	hdlbpb	high density lipoprotein-binding protein b
NM_001128529	A_15_P465195	0.571647	7.96518	5.34704	6.88705e-05	0.000454931	1.50161	561384	mepce	methylphosphate capping enzyme
NM_200102	A_15_P108285	0.57156	10.0018	4.65605	0.0002738	0.00135922	0.108075	373125	aifm1	apoptosis-inducing factor, mitochondrion-associated 1
NM_181496	A_15_P709091	0.571159	9.79925	4.71489	0.00024294	0.00123726	0.228493	353225	nrarpb	notch-regulated ankyrin repeat protein b
NM_001128757	A_15_P631526	0.571149	7.15429	4.39541	0.000466906	0.00205572	-0.428379	570279	zgc:194281	zgc:194281
NM_001127472	A_15_P774566	0.571116	8.85131	4.80835	0.000201059	0.00106454	0.419171	100151757	zgc:174624	zgc:174624
ENSDART00000149903	A_15_P394260	0.570778	7.85852	5.07103	0.000118735	0.000702903	0.950786	562945	LOC562945	kinesin-like protein KIF1C-like
NM_001110168	A_15_P147621	0.570584	6.91643	3.95557	0.00116324	0.00425049	-1.34126	794225	si:ch211-233f10.4	si:ch211-233f10.4
NM_001020612	A_15_P176666	0.570541	10.0303	4.68501	0.000258137	0.0012972	0.167386	553639	gmpr	guanosine monophosphate reductase
ENSDART00000129751	A_15_P570582	0.570101	7.17898	3.2719	0.00487391	0.0135395	-2.7569	100000702	si:ch211-105f12.2	si:ch211-105f12.2
NM_001020662	A_15_P707676	0.570018	6.75213	5.92057	2.29099e-05	0.000193772	2.61702	553687	ppapdc2	phosphatidic acid phosphatase type 2 domain containing 2
XM_001341862	A_15_P300436	0.570003	6.66691	5.39406	6.28273e-05	0.000423289	1.59458	100002014	si:ch211-102c2.8	si:ch211-102c2.8
NM_001172642	A_15_P179856	0.569642	5.46809	6.36058	1.01458e-05	0.000104489	3.44355	569798	aadacl4	arylacetamide deacetylase-like 4
NM_001089366	A_15_P729491	0.569602	7.81763	3.65758	0.00217098	0.00700386	-1.96091	553447	morc3a	MORC family CW-type zinc finger 3a
ENSDART00000127513	A_15_P492757	0.569579	6.16794	4.86273	0.000180175	0.000978024	0.529764	797951	LOC797951	zinc finger protein 385D-like
EB934277	A_15_P706376	0.569325	6.26976	5.78869	2.93946e-05	0.000235382	2.36424	570463	wu:fc25f06	wu:fc25f06
ENSDART00000129381	A_15_P265161	0.569272	7.85951	4.04777	0.000959672	0.00364749	-1.14945	100322009	si:ch1073-66c17.4	si:ch1073-66c17.4
BC091990	A_15_P488755	0.569139	8.65217	5.14507	0.000102502	0.000625521	1.09937	794175	wu:fj40f01	disintegrin and metalloproteinase domain-containing protein 23
NM_001037397	A_15_P723731	0.569076	8.97019	3.38074	0.00388036	0.0112447	-2.53347	568429	trove2	TROVE domain family, member 2
NM_001044353	A_15_P105446	0.568571	7.52577	6.01656	1.91368e-05	0.000169157	2.79958	799099	lpin1	lipin 1
NM_001025538	A_15_P628561	0.56828	10.8393	5.01164	0.000133659	0.000772711	0.831184	565579	tspan3a	tetraspanin 3a
ENSDART00000021556	A_15_P197571	0.568117	8.82975	4.8021	0.000203611	0.00107468	0.406455	562156	LOC562156	neurotrypsin-like
ENSDART00000014149	A_15_P115350	0.568012	8.41047	4.50463	0.000373054	0.00173248	-0.203035	568468	fat2	FAT tumor suppressor homolog 2 (Drosophila)
NM_131411	A_15_P133961	0.567919	8.0609	4.60277	0.000305206	0.00147967	-0.00120192	30685	aanat2	arylalkylamine N-acetyltransferase
ENSDART00000138372	A_15_P168131	0.567712	7.43906	5.3466	6.89299e-05	0.000455186	1.50074	100003642	si:dkey-246g23.2	si:dkey-246g23.2
ENSDART00000135136	A_15_P406140	0.56745	7.3225	5.4588	5.53889e-05	0.00038353	1.72217	100333076	si:dkey-114e9.1	si:dkey-114e9.1
NM_001014363	A_15_P164291	0.567405	6.45057	4.84124	0.000188148	0.00100834	0.486091	541550	ablim1b	actin binding LIM protein 1b
BC091692	A_15_P247041	0.56724	13.1937	2.82026	0.012452	0.029117	-3.66629	317731	ttna	titin a
NM_001089413	A_15_P412395	0.567067	11.7954	4.17648	0.000734272	0.00293883	-0.881978	566959	zgc:163030	zgc:163030
ENSDART00000098854	A_15_P450860	0.566773	6.55238	3.82544	0.00152706	0.00528108	-1.61202	564177	nrbp2	nuclear receptor binding protein 2
NM_001044813	A_15_P101072	0.566698	6.85622	5.14725	0.000102059	0.000623863	1.10374	556763	tmcc3	transmembrane and coiled-coil domain family 3
ENSDART00000150200	A_15_P242046	0.566572	9.15467	4.21391	0.000679414	0.00276462	-0.804291	100333359	si:zfos-223e1.2	si:zfos-223e1.2
ENSDART00000082314	A_15_P238536	0.566424	6.92355	6.26999	1.19722e-05	0.000118787	3.27554	562474	setx	senataxin
NM_001202493	A_15_P144226	0.566353	6.86083	5.43848	5.76205e-05	0.000395614	1.68217	799686	LOC799686	dedicator of cytokinesis 11-like
NM_001099420	A_15_P638696	0.566179	7.7097	5.14515	0.000102486	0.000625521	1.09952	565606	ptpn22	protein tyrosine phosphatase, non-receptor type 22
ENSDART00000040209	A_15_P655586	0.565928	11.6519	3.26994	0.00489387	0.0135829	-2.7609	30313	ephb3a	eph receptor B3a
NM_001006037	A_15_P627631	0.565846	8.80401	2.72301	0.0151969	0.0342938	-3.85693	450016	pcyt2	phosphate cytidylyltransferase 2, ethanolamine
NM_001034985	A_15_P172826	0.565687	7.39493	4.2601	0.000617407	0.0025569	-0.708478	569360	dcc	deleted in colorectal carcinoma
ENSDART00000077406	A_15_P237836	0.56566	6.6133	6.02528	1.8828e-05	0.000166898	2.81609	101882839	LOC101882839	cadherin-like protein 26-like
NM_001018127	A_15_P159041	0.565641	8.83155	4.51814	0.000362866	0.00169315	-0.17521	553181	kitlgb	kit ligand b
ENSDART00000138442	A_15_P657971	0.565242	6.79549	4.12659	0.000814463	0.00319228	-0.985604	556175	lrrc34	leucine rich repeat containing 34
NM_001030081	A_15_P145076	0.565237	8.20923	3.50918	0.00296405	0.00900285	-2.26845	555219	znf609	zinc finger protein 609
ENSDART00000027982	A_15_P115500	0.564882	12.6261	3.78559	0.00165997	0.00564561	-1.6949	321298	col14a1a	collagen, type XIV, alpha 1a
BI884790	A_15_P118135	0.564655	6.50744	4.2762	0.000597176	0.00249044	-0.675107	100307082	si:ch211-235f1.1	si:ch211-235f1.1
BC124707	A_15_P175041	0.564364	10.9659	4.43326	0.000431921	0.00193402	-0.350205	566878	sfrp2	secreted frizzled-related protein 2
NM_001089357	A_15_P153746	0.564241	6.54178	2.99105	0.00875153	0.0217989	-3.32649	497424	alx4b	aristaless-like homeobox 4b
ENSDART00000124504	A_15_P496142	0.564109	7.84846	3.75465	0.00177116	0.00594458	-1.75924	568811	si:ch211-51c14.1	si:ch211-51c14.1
NM_200842	A_15_P107307	0.563936	11.4362	4.94418	0.000152975	0.000859706	0.694899	393815	qki2	QKI, KH domain containing, RNA binding 2
NM_001114487	A_15_P622876	0.563875	7.08284	3.01688	0.00829496	0.0208746	-3.27462	100034448	si:dkey-253d23.9	si:dkey-253d23.9
NM_001126448	A_15_P104030	0.563824	12.2924	4.94169	0.000153739	0.000862785	0.689867	791772	lect1	leukocyte cell derived chemotaxin 1
ENSDART00000106251	A_15_P595492	0.56378	6.6949	2.52231	0.0228187	0.0480474	-4.24249	100331424	si:ch211-235i11.2	si:ch211-235i11.2
NM_001007433	A_15_P108266	0.563429	9.3073	3.54935	0.00272443	0.00840526	-2.18532	492792	gpr137ba	G protein-coupled receptor 137ba
ENSDART00000138723	A_15_P582052	0.563346	8.58171	3.74008	0.0018261	0.00608929	-1.78953	100004401	si:ch211-132g1.3	si:ch211-132g1.3
ENSDART00000121574	A_15_P144881	0.563299	9.42672	4.03523	0.00098509	0.00372952	-1.17554	554268	col4a6	collagen, type IV, alpha 6
NM_001002180	A_15_P261196	0.56329	8.18165	5.2004	9.18773e-05	0.000574253	1.21001	431727	mgat4b	mannosyl (alpha-1,3-)-glycoprotein beta-1,4-N-acetylglucosaminyltransferase, isozyme B
BC115075	A_15_P177246	0.563157	9.60879	3.26776	0.00491627	0.01363	-2.76537	560667	mtrr	5-methyltetrahydrofolate-homocysteine methyltransferase reductase
NM_200164	A_15_P114931	0.563127	8.02201	4.59192	0.00031204	0.00150515	-0.0234781	393133	slc25a14	solute carrier family 25 (mitochondrial carrier, brain), member 14
NM_001025487	A_15_P712343	0.563069	7.02581	4.07638	0.000904152	0.00348106	-1.08996	557032	si:dkeyp-89c11.3	si:dkeyp-89c11.3
NM_001045367	A_15_P381315	0.562794	9.36609	2.9726	0.0090928	0.0224908	-3.36348	751650	fam169aa	family with sequence similarity 169, member Aa
AI667541	A_15_P517637	0.562678	7.8166	4.25361	0.000625757	0.00258072	-0.721931	324765	wu:fc41f02	wu:fc41f02
NM_001013558	A_15_P651294	0.562636	7.03664	4.43547	0.000429962	0.00192824	-0.345639	541433	zgc:112966	zgc:112966
EH443904	A_15_P515732	0.562525	11.2981	5.24231	8.45884e-05	0.000536484	1.29361	334676	wu:fk49e12	wu:fk49e12
EE704312	A_15_P465230	0.562508	8.51291	2.98871	0.00879416	0.0218728	-3.33119	552973	npat	nuclear protein, ataxia-telangiectasia locus
ENSDART00000114959	A_15_P549392	0.562363	5.47042	3.76747	0.00172423	0.00581381	-1.73259	567936	LOC567936	uncharacterized LOC567936
NM_200581	A_15_P114486	0.562287	14.4992	5.39996	6.21082e-05	0.000419732	1.60623	393553	ammecr1	Alport syndrome, mental retardation, midface hypoplasia and elliptocytosis chromosomal region gene 1 homolog (human)
NM_001040241	A_15_P174552	0.562208	6.06339	5.90835	2.34428e-05	0.000196989	2.5937	678514	zgc:136472	zgc:136472
NM_001099234	A_15_P346725	0.562178	7.59522	3.01371	0.00834979	0.0209863	-3.281	560300	znf148	zinc finger protein 148
ENSDART00000097289	A_15_P444545	0.562006	5.88511	3.65596	0.00217839	0.00702054	-1.96428	100333482	LOC100333482	tubulin polymerization-promoting protein-like
NM_001128537	A_15_P219951	0.561992	8.9289	5.28128	7.83477e-05	0.000505965	1.37114	565206	hcfc1b	host cell factor C1b
ENSDART00000148840	A_15_P131211	0.561861	8.67474	4.80155	0.000203837	0.00107536	0.405337	557048	kmt2a	lysine (K)-specific methyltransferase 2A
ENSDART00000093103	A_15_P167426	0.561799	7.41702	4.43597	0.000429521	0.00192745	-0.34461	564681	ints4	integrator complex subunit 4
ENSDART00000125824	A_15_P108955	0.561687	11.7648	3.33812	0.00424288	0.0121067	-2.6211	553226	tmem198a	transmembrane protein 198a
ENSDART00000153778	A_15_P197316	0.561668	7.22823	3.36219	0.00403421	0.0116246	-2.57163	336266	loxl3b	lysyl oxidase-like 3b
NM_001002660	A_15_P176731	0.561643	11.2007	5.61459	4.09928e-05	0.000304389	2.02709	436933	sesn1	sestrin 1
NM_199558	A_15_P111510	0.561529	13.4815	5.00045	0.000136681	0.000787072	0.808607	321659	zfr	zinc finger RNA binding protein
NM_001145565	A_15_P219631	0.561343	7.3941	4.74168	0.000230091	0.00118123	0.283231	557257	col17a1a	collagen, type XVII, alpha 1a
ENSDART00000099546	A_15_P198666	0.56121	6.78991	3.08586	0.00718685	0.0185344	-3.13553	100537884	si:dkey-77a20.5	si:dkey-77a20.5
NM_001006063	A_15_P163406	0.561039	9.55369	3.19474	0.00572704	0.0154236	-2.91449	450043	ank2b	ankyrin 2b, neuronal
NM_131324	A_15_P107848	0.561025	8.44309	4.62085	0.000294156	0.00143497	0.035901	30587	pax7a	paired box gene 7a
NM_001020712	A_15_P194426	0.560804	6.3791	4.87008	0.000177528	0.000969407	0.544693	553741	zgc:113090	zgc:113090
NM_205711	A_15_P624326	0.559951	13.0183	4.55017	0.000339835	0.00160775	-0.10929	403014	ncf4	neutrophil cytosolic factor 4
CN319073	A_15_P596322	0.55988	9.938	4.56492	0.000329741	0.00157076	-0.0789709	322152	wu:fb51f10	wu:fb51f10
NM_131312	A_15_P548682	0.559746	10.7866	5.18803	9.41498e-05	0.000585291	1.1853	30575	mef2ca	myocyte enhancer factor 2ca
NM_200062	A_15_P620181	0.559656	9.94194	4.11347	0.000836997	0.00326429	-1.01288	337399	rrs1	RRS1 ribosome biogenesis regulator homolog (S. cerevisiae)
NM_131162	A_15_P630586	0.559495	9.0053	3.65429	0.002186	0.0070396	-1.96773	30399	ntla	no tail a
ENSDART00000112873	A_15_P671581	0.559063	8.96698	5.11902	0.000107935	0.000651908	1.04716	567642	LOC567642	tumor susceptibility gene 101-like
NM_001083079	A_15_P162196	0.559035	5.6176	5.62004	4.05655e-05	0.000302136	2.03771	100034521	pnrc1	proline-rich nuclear receptor coactivator 1
NM_001077627	A_15_P207336	0.558974	8.97973	5.56929	4.47279e-05	0.000324431	1.93873	562820	crfb6	cytokine receptor family member b6
ENSDART00000144898	A_15_P145701	0.55878	5.41687	5.37475	6.52396e-05	0.000435532	1.55644	101882431	rnf215	ring finger protein 215
ENSDART00000152284	A_15_P547547	0.557796	5.71725	5.52979	4.82718e-05	0.000343011	1.86148	100331021	LOC100331021	uncharacterized LOC100331021
BC059601	A_15_P113378	0.557698	5.83463	3.89447	0.00132166	0.00470108	-1.46839	393743	fscn2b	fascin homolog 2, actin-bundling protein, retinal (Strongylocentrotus purpuratus) b
NM_200989	A_15_P151001	0.557469	7.40404	3.96493	0.00114071	0.00418419	-1.32178	393964	pacsin3	protein kinase C and casein kinase substrate in neurons 3
ENSDART00000133886	A_15_P671046	0.557334	9.84929	5.84474	2.64321e-05	0.00021575	2.47197	321707	atn1	atrophin 1
NM_001089481	A_15_P193796	0.557324	6.22063	4.32845	0.000536043	0.00228986	-0.566879	100037325	ucmaa	upper zone of growth plate and cartilage matrix associated a
NM_130911	A_15_P105397	0.557177	6.64593	5.24741	8.37438e-05	0.000532821	1.30376	30067	chico	chico
NM_131335	A_15_P208376	0.557051	7.68038	4.2672	0.000608398	0.00252573	-0.693756	30600	mid1ip1a	MID1 interacting protein 1a
XM_691051	A_15_P240206	0.556465	7.33688	4.80458	0.000202596	0.00107062	0.41149	567750	LOC567750	F-box only protein 33-like
CU638764	A_15_P260151	0.556421	6.98874	4.55934	0.000333523	0.00158531	-0.0904405	563284	LOC563284	uncharacterized LOC563284
ENSDART00000127524	A_15_P120059	0.556405	6.67521	5.84561	2.63889e-05	0.000215639	2.47363	101882677	LOC101882677	elastin-like
NM_131811	A_15_P629211	0.556268	6.5442	4.02533	0.00100565	0.00379581	-1.19614	114405	cx27.5	connexin 27.5
NM_001013290	A_15_P461585	0.556262	8.08584	2.94568	0.00961399	0.0235675	-3.41733	503603	dph6	DPH6 homolog (S. cerevisiae)
NM_131281	A_15_P632506	0.556071	8.95777	4.49599	0.000379723	0.00175898	-0.220839	30538	fgf8a	fibroblast growth factor 8a
NM_131556	A_15_P117250	0.555755	9.41419	4.67906	0.000261279	0.0013095	0.155203	58075	fgd	faciogenital dysplasia
ENSDART00000125867	A_15_P685886	0.555338	7.17041	4.72021	0.000240329	0.00122604	0.239377	793465	ece1	endothelin converting enzyme 1
BU492950	A_15_P583382	0.555118	7.16272	2.90666	0.0104218	0.0251598	-3.49514	321221	sb:cb364	sb:cb364
ENSDART00000114466	A_15_P773566	0.555087	9.69638	5.40281	6.17637e-05	0.000417661	1.61187	101886808	LOC101886808	zinc finger protein 569-like
NM_001115139	A_15_P371810	0.554619	9.02572	5.95186	2.16015e-05	0.000186001	2.67668	562077	clasp1a	cytoplasmic linker associated protein 1a
ENSDART00000123923	A_15_P157371	0.554591	10.6431	3.29984	0.00459701	0.012929	-2.69965	553505	LOC553505	uncharacterized LOC553505
NM_001045026	A_15_P754611	0.55453	7.30957	5.18036	9.55876e-05	0.000591216	1.16997	563800	fam65b	family with sequence similarity 65, member B
ENSDART00000112972	A_15_P627241	0.554491	11.2665	4.26804	0.000607342	0.0025223	-0.692016	100126114	zgc:171679	zgc:171679
NM_001008593	A_15_P226176	0.554296	11.0823	4.9347	0.000155909	0.000871954	0.675724	494050	ndrg2	N-myc downstream regulated gene 2
ENSDART00000125022	A_15_P469155	0.554238	6.00733	5.02941	0.000129001	0.000750127	0.867011	556535	setd1a	SET domain containing 1A
BC155300	A_15_P119642	0.553956	18.8962	3.15238	0.00625658	0.0165713	-3.00069	378864	sb:cb846	sb:cb846
NM_213556	A_15_P576397	0.553661	7.09397	3.59294	0.0024863	0.00782227	-2.09501	407086	junba	jun B proto-oncogene a
NM_001048235	A_15_P530347	0.553591	8.27267	5.18264	9.51571e-05	0.00058955	1.17454	556198	srgap2a	SLIT-ROBO Rho GTPase activating protein 2a
NM_001080177	A_15_P111248	0.55358	6.6566	5.62322	4.03188e-05	0.000300911	2.04389	558920	amotl2a	angiomotin like 2a
NM_200595	A_15_P630751	0.553496	9.99729	4.13107	0.000806914	0.00316778	-0.976298	393567	fbxo45	F-box protein 45
NM_153674	A_15_P629216	0.553476	8.4223	3.89561	0.00131853	0.00469299	-1.46603	245949	vangl2	vang-like 2 (van gogh, Drosophila)
NM_001030246	A_15_P172436	0.553434	6.16649	4.60043	0.000306669	0.00148545	-0.00601191	570320	ddhd1b	DDHD domain containing 1b
ENSDART00000123982	A_15_P763286	0.553356	8.80158	4.01646	0.0010244	0.00384493	-1.21457	100334619	LOC100334619	uncharacterized LOC100334619
ENSDART00000079080	A_15_P112648	0.553168	8.75118	4.86402	0.000179708	0.000976452	0.532384	555906	ppargc1b	peroxisome proliferative activated receptor, gamma, coactivator 1, beta
ENSDART00000144608	A_15_P393800	0.553025	6.09665	4.13161	0.000806004	0.00316542	-0.97517	563105	plcl1	phospholipase C-like 1
ENSDART00000128213	A_15_P367935	0.552744	6.38102	3.84097	0.00147821	0.005147	-1.57971	566753	si:dkey-9l5.5	si:dkey-9l5.5
NM_001039992	A_15_P109079	0.552596	6.38381	4.31288	0.000553564	0.00235053	-0.59912	664764	asap3	ArfGAP with SH3 domain, ankyrin repeat and PH domain 3
NM_212836	A_15_P745881	0.552439	8.57555	3.88165	0.00135758	0.00479775	-1.49507	405762	cdx1a	caudal type homeo box transcription factor 1 a
NM_001163291	A_15_P632586	0.552294	7.48714	4.1316	0.00080602	0.00316542	-0.97519	561970	gpr126	G protein-coupled receptor 126
ENSDART00000036242	A_15_P264501	0.551973	6.9369	4.85177	0.000184195	0.000992881	0.507509	562681	ankdd1b	ankyrin repeat and death domain containing 1B
NM_001002150	A_15_P623761	0.551866	10.3857	5.78199	2.97705e-05	0.000238045	2.35136	415240	cav2	caveolin 2
ENSDART00000135230	A_15_P263726	0.551833	12.6691	4.34974	0.000513004	0.00221558	-0.52283	569471	chd7	chromodomain helicase DNA binding protein 7
NM_001030095	A_15_P192866	0.551754	5.75279	3.99024	0.00108202	0.00401784	-1.26913	555788	srgap2b	SLIT-ROBO Rho GTPase activating protein 2b
ENSDART00000122917	A_15_P726651	0.551595	7.41052	4.60019	0.000306816	0.00148583	-0.00649464	566011	LOC566011	zinc finger protein 2 homolog
NM_001080802	A_15_P205671	0.551359	7.63052	3.20201	0.00564077	0.0152342	-2.89968	563935	scn3b	sodium channel, voltage-gated, type III, beta
NM_001030096	A_15_P631151	0.551179	11.0424	4.4115	0.000451697	0.00199958	-0.395143	555962	tgm1l4	transglutaminase 1 like 4
NM_200588	A_15_P111436	0.550973	11.2319	4.66667	0.000267946	0.00133482	0.129833	393560	agfg1b	ArfGAP with FG repeats 1b
NM_213069	A_15_P624026	0.550711	10.1836	4.61933	0.000295069	0.00143871	0.0327837	406342	zgc:55891	zgc:55891
NM_001012389	A_15_P628956	0.550581	6.1635	6.66241	5.89258e-06	6.9226e-05	3.9951	497649	tcf7	transcription factor 7 (T-cell specific, HMG-box)
BC090686	A_15_P597002	0.55038	10.2341	5.48462	5.26823e-05	0.000367805	1.77291	334575	wu:fa13e05	wu:fa13e05
AI667293	A_15_P518427	0.550193	11.0427	5.61972	4.05906e-05	0.00030222	2.03709	324708	wu:fc38g12	wu:fc38g12
NM_001100048	A_15_P740331	0.549885	8.92423	5.60515	4.17431e-05	0.000308708	2.00871	791578	dhrs11a	dehydrogenase/reductase (SDR family) member 11a
NM_001013263	A_15_P106910	0.549732	8.99223	2.74356	0.0145721	0.0331279	-3.81683	336333	gna13b	guanine nucleotide binding protein (G protein), alpha 13b
NM_212643	A_15_P106694	0.549683	8.85197	4.51862	0.000362508	0.00169209	-0.174216	323482	slc35c2	solute carrier family 35, member C2
NM_001114929	A_15_P623196	0.549682	5.7163	4.22486	0.000664166	0.00271617	-0.781573	100141365	si:ch211-244b2.2	si:ch211-244b2.2
ENSDART00000052915	A_15_P406180	0.549669	12.1266	4.52251	0.000359632	0.0016826	-0.16621	563799	ash1l	ash1 (absent, small, or homeotic)-like (Drosophila)
NM_001008624	A_15_P706579	0.549246	8.8959	6.09363	1.65777e-05	0.000151919	2.94524	494081	arhgef7b	Rho guanine nucleotide exchange factor (GEF) 7b
NM_200894	A_15_P189771	0.549214	10.498	4.08494	0.000888189	0.00342995	-1.07217	393868	zgc:77614	zgc:77614
NM_001245965	A_15_P156271	0.549213	7.289	4.04284	0.000969584	0.0036807	-1.1597	100307098	dnm1a	dynamin 1a
[truncated: 5,101 more rows]

## Sheet: 48hpf
SystematicName	ProbeName	logFC	AveExpr	t	P.Value	adj.P.Val	B	EntrezGeneID	GeneSymbol	GeneName
BC090774	A_15_P264466	3.07197	9.97787	11.7975	3.1247e-09	1.71523e-05	11.3696	100526805	si:dkey-40h20.1	si:dkey-40h20.1
NM_001145576	A_15_P497887	2.31981	6.5486	13.0986	6.94041e-10	7.61953e-06	12.7173	561803	gyg2	glycogenin 2
NM_200410	A_15_P625191	2.03934	7.64174	6.19776	1.36724e-05	0.00100403	3.36819	795588	slc16a9a	solute carrier family 16 (monocarboxylic acid transporters), member 9a
ENSDART00000112156	A_15_P353060	1.96517	6.71235	15.86	4.16492e-11	9.14492e-07	15.1245	799859	LOC799859	dysbindin-like
NM_001013321	A_15_P147861	1.95311	10.2354	8.32944	3.6514e-07	0.000102657	6.90132	503743	smtnl1	smoothelin-like 1
NM_200539	A_15_P207001	1.91602	6.57107	9.90571	3.60077e-08	2.89608e-05	9.10836	393511	stc1l	stanniocalcin 1, like
NM_001271820	A_15_P657181	1.9009	10.9215	11.1954	6.56523e-09	2.21234e-05	10.6914	30590	tp53	tumor protein p53
NM_001128254	A_15_P491102	1.85849	6.75524	9.65884	5.08236e-08	3.48729e-05	8.7835	567448	mfn2	mitofusin 2
NM_001017853	A_15_P176291	1.82564	7.59527	10.8909	9.67345e-09	2.21234e-05	10.3342	550551	cbx7a	chromobox homolog 7a
NM_001002352	A_15_P118741	1.75387	7.56989	7.60367	1.1719e-06	0.000212656	5.77262	436625	rspo1	R-spondin homolog (Xenopus laevis)
NM_001082832	A_15_P184831	1.71981	8.13593	4.54431	0.000343931	0.00729633	0.189019	562950	si:dkey-7c18.24	si:dkey-7c18.24
NM_001004629	A_15_P110965	1.71703	6.94969	8.20068	4.46891e-07	0.000115261	6.7065	447890	ms4a17a.5	membrane-spanning 4-domains, subfamily A, member 17A.5
NM_001037104	A_15_P174831	1.66886	6.20457	6.59926	6.59517e-06	0.000646474	4.08459	559662	ppp1r27	protein phosphatase 1, regulatory subunit 27
NM_001130655	A_15_P625491	1.66545	7.17129	11.315	5.65071e-09	2.21234e-05	10.8291	100170820	si:ch211-122l24.4	si:ch211-122l24.4
NM_001172680	A_15_P382670	1.65604	11.3347	8.87861	1.57756e-07	6.07691e-05	7.70689	677743	zgc:136826	zgc:136826
ENSDART00000079630	A_15_P203976	1.65367	8.14423	8.70726	2.04191e-07	6.83168e-05	7.45989	794635	si:dkey-8k3.2	si:dkey-8k3.2
ENSDART00000151494	A_15_P392575	1.64974	7.43033	8.10768	5.17772e-07	0.000124422	6.56433	336342	wu:fj64h06	wu:fj64h06
NM_213123	A_15_P114154	1.63502	9.1684	6.82222	4.44175e-06	0.000505324	4.47214	406397	mmp9	matrix metalloproteinase 9
NM_001013261	A_15_P199871	1.60341	8.40095	7.0293	3.09556e-06	0.000412853	4.82552	334613	fn1b	fibronectin 1b
NM_131364	A_15_P118884	1.54006	9.88297	9.52878	6.11008e-08	3.83312e-05	8.60936	30637	mdm2	transformed 3T3 cell double minute 2 homolog (mouse)
EH448781	A_15_P674271	1.53203	8.0415	4.37664	0.00048532	0.00913125	-0.149747	399650	sb:cb930	sb:cb930
ENSDART00000052029	A_15_P144831	1.50748	8.97141	8.06055	5.58106e-07	0.00013025	6.49183	557301	LOC557301	cocaine- and amphetamine-regulated transcript protein-like
NM_001025509	A_15_P193551	1.49789	9.16714	9.61337	5.41923e-08	3.49971e-05	8.72286	560729	ppp6r2a	protein phosphatase 6, regulatory subunit 2a
NM_001204169	A_15_P145996	1.4565	5.51379	6.53225	7.43704e-06	0.000689009	3.96667	558956	isg15	ISG15 ubiquitin-like modifier
NM_213310	A_15_P729691	1.43919	8.69609	4.11295	0.000837907	0.0127057	-0.685889	406602	egln3	egl nine homolog 3 (C. elegans)
NM_001114713	A_15_P622946	1.43276	10.4242	8.94881	1.42072e-07	5.69572e-05	7.80695	100137116	zgc:172014	zgc:172014
NM_001080192	A_15_P647836	1.43048	8.54236	10.5886	1.4335e-08	2.21234e-05	9.96967	568941	oc90	otoconin 90
ENSDART00000039880	A_15_P190976	1.40993	8.04519	10.6106	1.39257e-08	2.21234e-05	9.99658	558202	LOC558202	transmembrane 9 superfamily member 2-like
NM_001013557	A_15_P174916	1.40575	8.02769	7.80644	8.40369e-07	0.000167745	6.0955	541431	fam73b	family with sequence similarity 73, member B
NM_001025165	A_15_P120073	1.40468	12.1033	12.2168	1.89678e-09	1.38825e-05	11.8209	503783	metap1	methionyl aminopeptidase 1
NM_001045053	A_15_P195556	1.39418	6.96359	10.3995	1.84156e-08	2.37854e-05	9.73645	564472	si:dkey-228a15.1	si:dkey-228a15.1
NM_199481	A_15_P100851	1.3673	12.9657	9.23176	9.36884e-08	5.01735e-05	8.20378	171473	ccng1	cyclin G1
BC162624	A_15_P658606	1.33955	14.0561	4.82501	0.000194407	0.0050516	0.75103	563834	prtga	protogenin homolog a (Gallus gallus)
NM_001044878	A_15_P172266	1.31662	8.36567	11.1331	7.10208e-09	2.21234e-05	10.6191	558940	sacm1la	SAC1 suppressor of actin mutations 1-like a (yeast)
NM_001017587	A_15_P102358	1.31421	14.7796	8.83167	1.69251e-07	6.29872e-05	7.63961	550249	tnni2b.1	troponin I, skeletal, fast 2b, tandem duplicate 1
NM_001001849	A_15_P196382	1.30875	6.78135	7.68819	1.01955e-06	0.000192986	5.90792	100000322	trpv6	transient receptor potential cation channel, subfamily V, member 6
NM_207080	A_15_P115970	1.30317	8.58881	9.87806	3.7413e-08	2.89608e-05	9.07234	404612	ralbp1	ralA binding protein 1
NM_131510	A_15_P115561	1.28268	7.90597	7.16661	2.44428e-06	0.000355424	5.05634	58022	casp8	caspase 8, apoptosis-related cysteine peptidase
ENSDART00000111141	A_15_P135696	1.27117	8.54924	6.4113	9.25242e-06	0.000763742	3.75215	100148802	myoz3a	myozenin 3a
NM_131462	A_15_P663961	1.26895	8.78322	7.66419	1.06058e-06	0.000197232	5.86961	796163	vsx2	visual system homeobox 2
NM_131727	A_15_P107246	1.25766	8.85544	5.23626	8.56034e-05	0.00299776	1.56004	79186	sst2	somatostatin 2
NM_001040379	A_15_P194281	1.22806	8.69067	6.81649	4.48669e-06	0.000507805	4.46228	678634	mat2al	methionine adenosyltransferase II, alpha-like
NM_001282140	A_15_P257381	1.22124	7.75725	9.39425	7.40643e-08	4.27955e-05	8.42703	100329656	lamtor1	late endosomal/lysosomal adaptor, MAPK and MTOR activator 1
NM_213499	A_15_P106770	1.198	11.5001	9.13271	1.08277e-07	5.52893e-05	8.06605	406820	actr2a	ARP2 actin-related protein 2a homolog (yeast)
BC115116	A_15_P195181	1.18963	7.96802	5.29019	7.69879e-05	0.00278948	1.6647	678616	mcph1	microcephalin 1
ENSDART00000113783	A_15_P239726	1.18826	7.63277	10.6919	1.25198e-08	2.21234e-05	10.0954	553527	mlf1	myeloid leukemia factor 1
NM_001005999	A_15_P119947	1.1864	8.94355	5.10516	0.000110946	0.00357437	1.30421	449826	ctsll	cathepsin L, like
NM_212628	A_15_P109457	1.18547	11.669	10.2861	2.14342e-08	2.61461e-05	9.59475	793165	tia1	cytotoxic granule-associated RNA binding protein 1
ENSDART00000112082	A_15_P191441	1.17767	6.51124	5.9051	2.35867e-05	0.00140732	2.83128	100330077	LOC100330077	RUN and FYVE domain-containing protein 1-like
NM_212949	A_15_P115624	1.17378	6.81447	7.47232	1.45775e-06	0.000248123	5.56029	405885	pth1b	parathyroid hormone 1b
NM_001282183	A_15_P409555	1.17287	10.1103	7.98434	6.30447e-07	0.000138915	6.37394	100307070	s100a11	S100 calcium binding protein A11
NM_194363	A_15_P632441	1.16268	7.80294	10.1559	2.55573e-08	2.89608e-05	9.43015	252845	mpp5a	membrane protein, palmitoylated 5a (MAGUK p55 subfamily member 5a)
CK686720	A_15_P183361	1.16087	8.09634	9.83769	3.95694e-08	2.89608e-05	9.01958	100333780	LOC100333780	F-box protein 6-like
ENSDART00000101637	A_15_P544992	1.15581	5.60321	9.8967	3.64595e-08	2.89608e-05	9.09663	101885574	si:ch211-247l8.10	si:ch211-247l8.10
ENSDART00000054817	A_15_P772381	1.15329	9.41579	4.50539	0.000372472	0.00761488	0.110556	492779	zgc:101549	zgc:101549
ENSDART00000091271	A_15_P268431	1.15106	6.93796	8.31404	3.74028e-07	0.000102657	6.87815	556339	LOC556339	cGMP-dependent protein kinase 2-like
NM_001013531	A_15_P624616	1.14726	7.82619	9.02101	1.27642e-07	5.69572e-05	7.90919	541404	cdc42ep2	CDC42 effector protein (Rho GTPase binding) 2
NM_001008615	A_15_P140326	1.1439	12.1754	8.9987	1.31929e-07	5.69572e-05	7.87767	368243	hspb1	heat shock protein, alpha-crystallin-related, 1
NM_001003552	A_15_P143451	1.14247	9.33781	6.68238	5.68694e-06	0.000597455	4.22993	445158	slc16a9b	solute carrier family 16 (monocarboxylic acid transporters), member 9b
NM_001145577	A_15_P628411	1.13478	7.5825	9.86483	3.81056e-08	2.89608e-05	9.05507	561940	limch1a	LIM and calponin homology domains 1a
NM_001089387	A_15_P485540	1.13085	7.90871	9.1418	1.06844e-07	5.52893e-05	8.07873	560569	zgc:162964	zgc:162964
EE322470	A_15_P117562	1.12178	12.6367	7.83322	8.04582e-07	0.000163576	6.13769	321147	sb:cb188	sb:cb188
NM_001076767	A_15_P662971	1.12063	8.006	6.35681	1.02158e-05	0.000808398	3.65481	791500	zgc:153921	zgc:153921
NM_001172565	A_15_P102473	1.11934	8.95395	10.033	3.02217e-08	2.89608e-05	9.27296	402854	ak7a	adenylate kinase 7a
ENSDART00000111952	A_15_P354915	1.11323	6.98902	6.64173	6.11362e-06	0.000616045	4.15897	557459	igsf9	immunoglobulin superfamily, member 9-like
NM_001123240	A_15_P144926	1.10997	11.5958	3.14629	0.00633656	0.0457404	-2.65144	557499	slc8a4b	solute carrier family 8 (sodium/calcium exchanger), member 4b
ENSDART00000110426	A_15_P671976	1.10953	7.77874	7.51739	1.35223e-06	0.000233786	5.63342	799918	si:ch211-276c7.3	si:ch211-276c7.3
NM_001200012	A_15_P113390	1.1086	6.81874	7.02452	3.12127e-06	0.000412853	4.81744	562935	si:dkey-4p15.3	si:dkey-4p15.3
ENSDART00000077578	A_15_P262056	1.10274	9.31651	5.58724	4.32074e-05	0.0019806	2.23453	558776	knop1	lysine-rich nucleolar protein 1
ENSDART00000003701	A_15_P109990	1.10188	7.75346	8.78867	1.80558e-07	6.60751e-05	7.57772	30746	tie1	endothelium-specific receptor tyrosine kinase 1
NM_213634	A_15_P118515	1.09363	8.86438	5.64325	3.87981e-05	0.0018973	2.34069	336492	ptgdsb	prostaglandin D2 synthase b
ENSDART00000007293	A_15_P187211	1.09246	9.60729	3.96983	0.00112911	0.015266	-0.97802	556258	tcap	titin-cap (telethonin)
ENSDART00000026924	A_15_P529677	1.09095	5.81377	3.30475	0.00454999	0.0371667	-2.33287	561639	dnah7	dynein, axonemal, heavy chain 7
NM_001126417	A_15_P518947	1.08885	9.42443	8.55289	2.58387e-07	7.66678e-05	7.23401	564557	si:ch211-156j16.1	si:ch211-156j16.1
NM_212847	A_15_P101666	1.0878	7.8723	9.09608	1.14263e-07	5.56061e-05	8.01478	405773	tead1a	TEA domain family member 1a
NM_200107	A_15_P194351	1.08215	9.89803	3.74783	0.00179666	0.0206324	-1.43166	378866	ddit4	DNA-damage-inducible transcript 4
ENSDART00000028072	A_15_P224781	1.07871	7.57344	10.5484	1.51137e-08	2.21234e-05	9.92049	555517	kat2a	K(lysine) acetyltransferase 2A
NM_200092	A_15_P666681	1.06829	12.1974	8.74756	1.92109e-07	6.69544e-05	7.51834	368488	bcap31	B-cell receptor-associated protein 31
NM_199884	A_15_P105762	1.06357	9.02075	7.61038	1.15898e-06	0.000212064	5.78339	334296	mtfr1l	mitochondrial fission regulator 1-like
NM_001083560	A_15_P196461	1.05325	6.89693	6.04798	1.80474e-05	0.00117587	3.09494	567247	zgc:162295	zgc:162295
NM_001002579	A_15_P623946	1.05232	9.52908	7.75371	9.1581e-07	0.000174856	6.0121	436852	gcshb	glycine cleavage system protein H (aminomethyl carrier), b
NM_173283	A_15_P725096	1.04491	10.26	4.62613	0.000291004	0.00656689	0.353551	317638	igfbp1a	insulin-like growth factor binding protein 1a
NM_001017794	A_15_P143491	1.04193	7.99613	5.08087	0.000116434	0.00365739	1.25658	334648	ficd	FIC domain containing
NM_001128576	A_15_P167696	1.03752	6.36536	5.91757	2.30392e-05	0.00138976	2.85442	100150233	lepa	leptin a
NM_001004605	A_15_P120206	1.0368	11.0991	5.49252	5.1882e-05	0.00218651	2.05407	447866	arrdc3b	arrestin domain containing 3b
ENSDART00000151305	A_15_P582192	1.03216	7.81869	5.84731	2.63043e-05	0.00149241	2.72383	561766	slc16a6b	solute carrier family 16 (monocarboxylic acid transporters), member 6b
NM_001130609	A_15_P516477	1.02669	5.96048	6.39425	9.54316e-06	0.000773207	3.72175	794982	zgc:194210	zgc:194210
ENSDART00000111598	A_15_P287086	1.02425	7.72351	8.6271	2.3066e-07	7.0867e-05	7.343	795785	cxcl-c1c	chemokine (C-X-C motif) ligand C1c
NM_001104943	A_15_P500437	1.02217	5.87194	5.04808	0.000124288	0.00382747	1.19219	568757	nt5dc1	5'-nucleotidase domain containing 1
NM_131266	A_15_P116861	1.01791	8.66785	5.90897	2.34155e-05	0.00140474	2.83846	30519	cmyb	transcription factor cmyb
ENSDART00000112933	A_15_P498807	1.0157	7.12678	6.67365	5.77589e-06	0.000598213	4.21471	566001	ptx3b	pentraxin 3, long b
NM_200415	A_15_P102996	1.00531	6.16546	6.15199	1.4878e-05	0.00105314	3.28504	393387	ggt1a	gamma-glutamyltransferase 1a
BC133172	A_15_P767976	1.00214	7.7588	7.22325	2.21899e-06	0.000343115	5.15074	793097	fars2	phenylalanyl-tRNA synthetase 2, mitochondrial
NM_130998	A_15_P113091	1.00136	8.19261	5.92716	2.26273e-05	0.00138246	2.87219	30192	ntn1b	netrin 1b
NM_001020656	A_15_P104132	0.996102	6.07462	7.31903	1.8861e-06	0.000302285	5.30931	553683	lpcat2	lysophosphatidylcholine acyltransferase 2
BC047827	A_15_P105718	0.994445	13.5641	6.64708	6.0556e-06	0.000616045	4.16833	403020	smarcc1a	SWI/SNF related, matrix associated, actin dependent regulator of chromatin, subfamily c, member 1a
NM_201091	A_15_P746471	0.990695	9.54682	8.64035	2.26046e-07	7.0867e-05	7.36238	394066	lin28a	lin-28 homolog A (C. elegans)
NM_001111250	A_15_P189521	0.984261	6.9206	6.94148	3.60524e-06	0.000443721	4.67643	100006888	gnai3	guanine nucleotide binding protein (G protein), alpha inhibiting activity polypeptide 3
NM_001075113	A_15_P661991	0.981128	8.67416	6.61988	6.3566e-06	0.000631547	4.12074	561226	lnx1	ligand of numb-protein X 1
NM_001197053	A_15_P665381	0.978528	9.81725	9.39943	7.3515e-08	4.27955e-05	8.43409	563713	mustn1	musculoskeletal, embryonic nuclear protein 1
NM_131397	A_15_P628534	0.976866	9.23934	4.77004	0.000217249	0.00541608	0.64153	30671	hsp70	heat shock cognate 70-kd protein
NM_001100062	A_15_P149506	0.971318	6.54015	8.18321	4.59382e-07	0.000115261	6.67989	798846	si:ch211-199o1.2	si:ch211-199o1.2
AY275670	A_15_P622046	0.968545	6.25656	5.44423	5.69794e-05	0.00229641	1.96162	405885	pth1b	parathyroid hormone 1b
NM_131688	A_15_P113736	0.966747	7.61867	5.76754	3.05995e-05	0.00163473	2.57475	64614	atp1a1a.3	ATPase, Na+/K+ transporting, alpha 1a polypeptide, tandem duplicate 3
NM_212950	A_15_P658786	0.96169	6.66015	6.73137	5.21371e-06	0.000561164	4.31512	405886	pth1a	parathyroid hormone 1a
NM_199611	A_15_P150786	0.961285	7.13497	6.39923	9.45724e-06	0.000770618	3.73063	322614	arg2	arginase, type II
NM_131089	A_15_P620006	0.960535	13.4734	6.88796	3.95817e-06	0.000467517	4.58502	30300	her2	hairy-related 2
NM_001045128	A_15_P205456	0.948505	7.73925	5.94397	2.19241e-05	0.00135602	2.9033	567157	acsl3a	acyl-CoA synthetase long-chain family member 3a
NM_001044769	A_15_P629561	0.94786	8.81068	7.3602	1.75948e-06	0.00029189	5.37705	557908	mettl13	methyltransferase like 13
NM_001007054	A_15_P100839	0.944314	6.57886	5.7341	3.26115e-05	0.0016968	2.51197	474322	zgc:92590	zgc:92590
ENSDART00000051724	A_15_P598827	0.943304	8.90062	8.66469	2.17825e-07	7.03044e-05	7.39792	564134	arpp21	cyclic AMP-regulated phosphoprotein, 21
AM941358	A_15_P656066	0.942908	6.59239	6.82951	4.3852e-06	0.000505324	4.48469	562700	ftr51	finTRIM family, member 51
CT639472	A_15_P338935	0.942639	9.08752	3.22247	0.00540462	0.0415654	-2.49864	337744	ccar1	cell division cycle and apoptosis regulator 1
NM_001113589	A_15_P649846	0.938706	10.6487	3.4773	0.00316907	0.0294758	-1.98325	560210	hsp70l	heat shock cognate 70-kd protein, like
NM_200378	A_15_P211401	0.937205	10.7484	6.94572	3.57872e-06	0.000443721	4.68366	393349	zgc:64116	zgc:64116
BC056709	A_15_P110618	0.934213	9.58074	3.81288	0.00156776	0.0189652	-1.29874	30671	hsp70	heat shock cognate 70-kd protein
NM_001177334	A_15_P161031	0.932109	7.55508	3.79727	0.00161986	0.0194038	-1.33064	100384891	ugt1a7	UDP glucuronosyltransferase 1 family, polypeptide A7
BC164228	A_15_P658956	0.93195	6.29981	6.46803	8.34935e-06	0.000728023	3.85304	431732	smpx	small muscle protein, X-linked
NM_001020630	A_15_P629091	0.929484	9.84583	9.63418	5.26222e-08	3.49971e-05	8.75064	553657	rab12	RAB12, member RAS oncogene family
NM_199950	A_15_P119415	0.928636	8.49017	5.21215	8.97699e-05	0.00311306	1.51316	335409	socs3a	suppressor of cytokine signaling 3a
NM_001089335	A_15_P103820	0.927537	9.74357	6.43575	8.8514e-06	0.000743186	3.79568	327046	bri3bp	bri3 binding protein
NM_001003411	A_15_P620691	0.921874	12.6859	8.90404	1.51875e-07	5.95486e-05	7.7432	321127	ddx18	DEAD (Asp-Glu-Ala-Asp) box polypeptide 18
ENSDART00000079298	A_15_P284406	0.920613	7.3758	3.24183	0.00519032	0.0405565	-2.45971	100151035	LOC100151035	solute carrier family 40 member 1-like
NM_001130786	A_15_P631571	0.916497	6.68514	5.64455	3.87011e-05	0.00189679	2.34316	566726	pctp	phosphatidylcholine transfer protein
NM_200638	A_15_P640358	0.916475	9.21195	7.92798	6.90246e-07	0.000145839	6.28621	393611	c6	complement component 6
NM_001009884	A_15_P184566	0.91436	9.61283	6.04147	1.82676e-05	0.00118503	3.083	266992	cad	carbamoyl-phosphate synthetase 2, aspartate transcarbamylase, and dihydroorotase
NM_001271770	A_15_P132351	0.913808	6.58019	4.87185	0.000176895	0.00474461	0.844098	494052	gcga	glucagon a
NM_001102641	A_15_P310986	0.913333	5.51955	6.78067	4.77884e-06	0.000522035	4.40048	100124615	zgc:171226	zgc:171226
NM_001017993	A_15_P743211	0.912238	10.529	8.0479	5.69477e-07	0.00013025	6.47233	327069	cpsf6	cleavage and polyadenylation specific factor 6
NM_001002455	A_15_P105042	0.907301	9.58982	4.48503	0.00038835	0.00783013	0.0694786	368779	phlda3	pleckstrin homology-like domain, family A, member 3
NM_001020628	A_15_P365185	0.904425	10.5605	6.57732	6.8593e-06	0.000660569	4.04605	553655	pygma	phosphorylase, glycogen (muscle) A
NM_001009897	A_15_P623611	0.901779	8.42071	9.87175	3.77414e-08	2.89608e-05	9.06411	100310784	twf2	twinfilin-like protein
NM_001045150	A_15_P194856	0.901188	9.47403	5.36313	6.67383e-05	0.00257535	1.80566	568041	sall3b	sal-like 3b (Drosophila)
NM_198917	A_15_P103973	0.900847	7.77417	5.64125	3.89471e-05	0.00190036	2.33691	387257	foxi3a	forkhead box I3a
ENSDART00000150213	A_15_P100294	0.899707	6.50174	5.59392	4.26551e-05	0.00197113	2.24722	569014	ggt1b	gamma-glutamyltransferase 1b
NM_001100061	A_15_P173896	0.89952	8.91819	4.28347	0.000588266	0.0102016	-0.338779	798290	LOC798290	uncharacterized LOC798290
ENSDART00000037850	A_15_P176836	0.895792	7.08517	8.05397	5.63992e-07	0.00013025	6.48169	573266	dync1li2	dynein, cytoplasmic 1, light intermediate chain 2
NM_001037117	A_15_P109841	0.893121	8.36743	5.11075	0.000109722	0.00356915	1.31515	641321	zgc:123218	zgc:123218
NM_199814	A_15_P174868	0.885777	8.0276	6.65029	6.02109e-06	0.000616045	4.17393	327497	zgc:66473	zgc:66473
NM_001045472	A_15_P193791	0.885326	6.62015	6.12341	1.56865e-05	0.00107958	3.23296	751763	bbc3	BCL2 binding component 3
ENSDART00000151690	A_15_P247066	0.880231	6.79401	6.39201	9.58208e-06	0.000773507	3.71775	100331698	tcte1	t-complex-associated-testis-expressed 1
NM_001040046	A_15_P206806	0.876078	6.86094	3.64766	0.00221666	0.0236903	-1.63622	368636	ankar	ankyrin and armadillo repeat containing
NM_001007289	A_15_P426375	0.875167	9.52839	6.46271	8.43002e-06	0.000728023	3.8436	407673	rpia	ribose 5-phosphate isomerase A (ribose 5-phosphate epimerase)
ENSDART00000039350	A_15_P185796	0.873092	8.13957	6.79174	4.68648e-06	0.000519208	4.4196	569561	arhgef25b	Rho guanine nucleotide exchange factor (GEF) 25b
NM_001037387	A_15_P140966	0.872558	7.71347	6.2775	1.18086e-05	0.000900285	3.51235	798421	ttyh3b	tweety homolog 3b (Drosophila)
NM_199985	A_15_P109327	0.870444	10.8075	9.09532	1.1439e-07	5.56061e-05	8.01372	335905	ccdc6a	coiled-coil domain containing 6a
NM_200530	A_15_P110780	0.870048	6.38504	4.76515	0.00021941	0.00543133	0.631774	393502	zgc:66455	zgc:66455
NM_001020671	A_15_P109144	0.869203	6.54887	6.98239	3.35769e-06	0.000438838	4.74603	553697	ubald1b	UBA-like domain containing 1b
NM_213353	A_15_P117765	0.868527	7.47927	6.64148	6.1164e-06	0.000616045	4.15853	406662	msmo1	methylsterol monooxygenase 1
NM_001115095	A_15_P655751	0.867019	9.4205	7.27738	2.02393e-06	0.000321596	5.24052	57925	cdc25	cell division cycle 25 homolog
NM_001001820	A_15_P497707	0.865137	10.785	5.1637	9.87902e-05	0.00333201	1.41869	570746	zic2b	zic family member 2 (odd-paired homolog, Drosophila) b
NM_001045169	A_15_P733556	0.861982	7.17099	6.52855	7.48666e-06	0.000690691	3.96014	568823	kcnj1a.5	potassium inwardly-rectifying channel, subfamily J, member 1a, tandem duplicate 5
ENSDART00000132829	A_15_P115473	0.854332	8.50095	7.15212	2.50569e-06	0.000359592	5.03211	368723	inadl	InaD-like (Drosophila)
NM_200209	A_15_P105644	0.852623	7.92997	5.5797	4.3839e-05	0.00199704	2.22022	393178	kbtbd4	kelch repeat and BTB (POZ) domain containing 4
NM_001007185	A_15_P117723	0.851963	8.02212	5.2711	7.99301e-05	0.00285401	1.6277	60632	wnt3a	wingless-type MMTV integration site family, member 3A
NM_001080624	A_15_P624706	0.851499	7.75219	8.70352	2.05352e-07	6.83168e-05	7.45446	791142	sacm1lb	SAC1 suppressor of actin mutations 1-like b (yeast)
BC095704	A_15_P657186	0.851079	9.07348	3.92803	0.00123213	0.0161323	-1.06342	553462	ddx24	DEAD (Asp-Glu-Ala-Asp) box polypeptide 24
NM_131226	A_15_P199361	0.851008	8.42401	8.18725	4.56463e-07	0.000115261	6.68605	30473	rx2	retinal homeobox gene 2
NM_173225	A_15_P632241	0.845554	7.84323	8.98859	1.33921e-07	5.69572e-05	7.86337	252849	thbs3a	thrombospondin 3a
NM_201214	A_15_P136986	0.844775	11.7324	6.16356	1.45632e-05	0.00104148	3.30609	394189	eif3ja	eukaryotic translation initiation factor 3, subunit Ja
BC152143	A_15_P622161	0.844088	8.91219	7.33664	1.83081e-06	0.000297771	5.33831	570343	zgc:173721	zgc:173721
DR714691	A_15_P464375	0.843717	7.29065	4.6876	0.000256785	0.00604312	0.476777	334144	wu:fi33f01	wu:fi33f01
NM_001137660	A_15_P630676	0.843554	6.28224	6.06202	1.75814e-05	0.00115927	3.12069	565677	wnt9b	wingless-type MMTV integration site family, member 9B
NM_212951	A_15_P111435	0.838028	9.29356	7.02609	3.11282e-06	0.000412853	4.82009	405887	nf2b	neurofibromin 2b (merlin)
NM_173238	A_15_P344555	0.837192	12.495	8.02331	5.92302e-07	0.000134074	6.43432	192311	srrt	serrate RNA effector molecule homolog (Arabidopsis)
NM_001080561	A_15_P286356	0.837071	6.64464	7.91235	7.07866e-07	0.000148025	6.2618	556047	zgc:158645	zgc:158645
ENSDART00000005120	A_15_P165721	0.836324	6.5776	4.66464	0.000269054	0.00623081	0.430797	557824	hsph1	heat shock 105/110 protein 1
ENSDART00000135334	A_15_P658196	0.834531	6.49609	6.48853	8.04619e-06	0.000718172	3.88937	368449	epb41l5	erythrocyte membrane protein band 4.1 like 5
NM_001014367	A_15_P153101	0.832597	7.22728	4.66891	0.000266732	0.0061844	0.439337	378742	zgc:110783	zgc:110783
NM_213519	A_15_P109981	0.827602	10.7308	4.8329	0.000191336	0.00500735	0.766728	406840	sesn3	sestrin 3
NM_200266	A_15_P151636	0.822412	7.84463	8.35232	3.52338e-07	0.000100471	6.9357	393236	sybl1	synaptobrevin-like 1
NM_201163	A_15_P133596	0.821818	10.0437	7.56409	1.25127e-06	0.000221565	5.7089	394138	asns	asparagine synthetase
BC167445	A_15_P660196	0.821384	10.5831	5.91525	2.31402e-05	0.00139202	2.85011	562833	secisbp2l	SECIS binding protein 2-like
NM_001076637	A_15_P598682	0.820858	7.54051	6.82314	4.43455e-06	0.000505324	4.47373	767699	pmt	phosphoethanolamine methyltransferase
ENSDART00000134000	A_15_P114250	0.820698	8.06341	5.58154	4.3684e-05	0.00199704	2.22371	402997	tmem62	transmembrane protein 62
NM_131801	A_15_P765751	0.820076	9.46965	6.95552	3.51822e-06	0.000443721	4.70034	114426	odc1	ornithine decarboxylase 1
EV757074	A_15_P510782	0.819674	6.23696	4.43363	0.000431592	0.00838626	-0.0343782	335371	si:dkey-238c7.13	si:dkey-238c7.13
ENSDART00000156418	A_15_P772966	0.814799	10.2253	6.57183	6.92712e-06	0.000664187	4.03639	100148744	si:dkey-7i8.1	si:dkey-7i8.1
NM_001044960	A_15_P192671	0.813187	6.74179	6.37472	9.88813e-06	0.000786643	3.68685	561434	cacna2d1a	calcium channel, voltage-dependent, alpha 2/delta subunit 1a
ENSDART00000063609	A_15_P192176	0.812019	5.62689	5.34648	6.89459e-05	0.00261465	1.77355	561900	fip1l1a	FIP1 like 1a (S. cerevisiae)
NM_001007784	A_15_P114101	0.810095	7.251	4.26796	0.000607439	0.0103613	-0.370279	493629	crygn1	crystallin, gamma N1
NM_001045030	A_15_P634436	0.808811	9.38384	4.59715	0.000308731	0.00684727	0.29532	563834	prtga	protogenin homolog a (Gallus gallus)
NM_001037683	A_15_P720441	0.807546	9.80756	5.12468	0.000106731	0.00349393	1.34242	560578	tgfbr1a	transforming growth factor, beta receptor 1 a
NM_001080669	A_15_P193436	0.805326	10.3339	4.58512	0.000316407	0.00697525	0.271138	791187	srpk1b	serine/arginine-rich protein specific kinase 1b
NM_181437	A_15_P112257	0.804501	6.8109	4.31855	0.000547114	0.00977459	-0.267534	791526	prl	prolactin
ENSDART00000097340	A_15_P110063	0.804459	7.11816	8.10414	5.20685e-07	0.000124422	6.55891	100148286	LOC100148286	radial spokehead-like 1-like
ENSDART00000012089	A_15_P144816	0.803299	7.89046	6.65777	5.94138e-06	0.000612464	4.18701	563901	stim2b	stromal interaction molecule 2b
ENSDART00000091349	A_15_P168066	0.802181	6.10463	5.10125	0.000111812	0.00357555	1.29654	562943	LOC562943	novel protein similar to H.sapiens EEA1, early endosome antigen 1 (EEA1)
NM_001037428	A_15_P622316	0.802171	7.91053	3.582	0.00254402	0.0256234	-1.77011	641488	ugt1a1	UDP glucuronosyltransferase 1 family polypeptide a1
NM_198916	A_15_P621567	0.800473	6.08259	5.74136	3.2163e-05	0.00167744	2.52562	387256	foxi2	forkhead box I2
ENSDART00000122491	A_15_P134406	0.79956	6.64413	5.42682	5.8942e-05	0.00233608	1.92821	678616	mcph1	microcephalin 1
NM_001093748	A_15_P170746	0.798765	10.1738	6.08219	1.69338e-05	0.00112447	3.15765	567881	sat1b	spermidine/spermine N1-acetyl transferase 1b
XM_003201106	A_15_P138996	0.798073	6.26925	3.66962	0.00211686	0.0229502	-1.5914	100006562	LOC100006562	uncharacterized LOC100006562
NM_001030097	A_15_P620638	0.794305	6.78436	4.23647	0.000648379	0.0107607	-0.43432	555989	rt	reverse transcriptase
NM_001002333	A_15_P110560	0.793426	8.93941	6.87055	4.08067e-06	0.000476592	4.55518	436605	stx5a	syntaxin 5A
ENSDART00000112782	A_15_P593937	0.792899	7.04003	5.24991	8.33325e-05	0.00295118	1.58657	560393	cspg4	chondroitin sulfate proteoglycan 4
NM_001098253	A_15_P722936	0.792829	7.63086	4.58301	0.000317772	0.00698429	0.2669	570749	si:ch211-264f5.2	si:ch211-264f5.2
NM_001004017	A_15_P516962	0.791154	8.05459	6.91801	3.75578e-06	0.000451015	4.6364	445567	st3gal2l	ST3 beta-galactoside alpha-2,3-sialyltransferase 2, like
NM_001008402	A_15_P102569	0.790896	7.10001	7.54967	1.28158e-06	0.000225117	5.68562	493783	extl3	exostoses (multiple)-like 3
NM_001017580	A_15_P366115	0.788351	9.88139	8.42922	3.12658e-07	9.03294e-05	7.05073	550242	nadka	NAD kinase a
NM_001008635	A_15_P108209	0.78736	7.26071	7.7576	9.10005e-07	0.000174856	6.01827	494092	csnk1g1	casein kinase 1, gamma 1
NM_001004003	A_15_P164391	0.785579	8.79642	8.14696	4.86489e-07	0.000120021	6.62454	445499	tnpo2	transportin 2 (importin 3, karyopherin beta 2b)
NM_001045293	A_15_P101212	0.783761	7.85541	8.23125	4.25881e-07	0.000112663	6.75297	692325	flj11011l	hypothetical protein FLJ11011-like (H. sapiens)
NM_001102574	A_15_P556942	0.78363	7.89255	4.14107	0.000790323	0.0122033	-0.628565	100124531	loxl5b	lysyl oxidase-like 5b
BC095264	A_15_P184466	0.783491	8.13543	5.5327	4.80007e-05	0.00210007	2.13077	553440	si:dkey-11e23.4	si:dkey-11e23.4
ENSDART00000113905	A_15_P570412	0.778258	8.38821	5.9501	2.16731e-05	0.00135192	2.91464	568741	eftud1	elongation factor Tu GTP binding domain containing 1
BC091813	A_15_P664651	0.778121	10.9202	4.53069	0.000353656	0.00741664	0.161575	791135	greb1	growth regulation by estrogen in breast cancer 1
BC164667	A_15_P659236	0.778116	10.883	6.11396	1.59639e-05	0.00108673	3.21571	321383	pfn2l	profilin 2 like
NM_001082906	A_15_P632601	0.77803	7.15158	4.78475	0.00021088	0.00530595	0.670858	794891	ccl-c5a	chemokine CCL-C5a
NM_001003522	A_15_P624211	0.776511	10.0688	7.00139	3.24885e-06	0.000427156	4.77826	445128	tmf1	TATA element modulatory factor 1
NM_001007032	A_15_P121391	0.773419	7.15108	7.81727	8.25701e-07	0.00016633	6.11257	561503	ncor2	nuclear receptor co-repressor 2
NM_001037413	A_15_P165466	0.772384	6.46762	5.54997	4.64256e-05	0.0020635	2.16368	641427	zgc:123272	zgc:123272
NM_194402	A_15_P192916	0.772187	7.52687	4.15658	0.000765256	0.0119462	-0.596954	373121	mknk2b	MAP kinase-interacting serine/threonine kinase 2b
ENSDART00000129103	A_15_P460205	0.77211	8.63277	7.98869	6.26062e-07	0.000138915	6.38069	100004590	LOC100004590	ubiquitin-associated protein 1-like
NM_213296	A_15_P626866	0.771682	8.25428	6.48017	8.16845e-06	0.000722928	3.87456	406650	timp2b	tissue inhibitor of metalloproteinase 2b
NM_001013331	A_15_P208351	0.771618	9.19839	4.23966	0.000644098	0.0107302	-0.427816	503753	zgc:113263	zgc:113263
NM_199852	A_15_P346690	0.77028	8.04544	6.22012	1.31208e-05	0.000973291	3.40871	334055	taf5l	TAF5-like RNA polymerase II, p300/CBP-associated factor (PCAF)-associated factor
NM_205550	A_15_P104390	0.765839	8.18601	5.40259	6.17908e-05	0.00242275	1.88164	324931	sp8b	sp8 transcription factor b
NM_001082921	A_15_P192631	0.761494	9.67338	3.34975	0.00414077	0.0349554	-2.24194	797943	ppp1r15a	protein phosphatase 1, regulatory subunit 15A
NM_001012246	A_15_P246411	0.760381	5.86299	5.92896	2.25512e-05	0.00138246	2.87551	368245	fgf19	fibroblast growth factor 19
NM_001242770	A_15_P202166	0.760207	7.18579	4.30952	0.000557424	0.0098625	-0.285877	436584	gcgb	glucagon b
NM_001025533	A_15_P111129	0.759378	5.46061	6.27084	1.19536e-05	0.000908182	3.50035	564982	mcm6l	MCM6 minichromosome maintenance deficient 6, like
NM_001136252	A_15_P663171	0.758392	9.61309	5.72577	3.3133e-05	0.0017158	2.49633	100192215	zgc:194469	zgc:194469
NM_001109713	A_15_P627671	0.756277	6.84982	5.06218	0.000120847	0.00375309	1.21989	563405	gprc5c	G protein-coupled receptor, family C, group 5, member C
NM_001190755	A_15_P165261	0.755877	8.124	5.61649	4.08431e-05	0.00194251	2.29003	100002129	slc1a5	solute carrier family 1 (neutral amino acid transporter), member 5
ENSDART00000053807	A_15_P183666	0.755834	6.73458	8.27421	3.98092e-07	0.000107912	6.81805	369190	kif1b	kinesin family member 1B
NM_212877	A_15_P120552	0.755766	5.62722	4.81106	0.000199961	0.00514114	0.723266	405813	serpinb5l	serpin peptidase inhibitor, clade B (ovalbumin), member 5, like
NM_001076623	A_15_P630476	0.754765	7.13548	4.77417	0.000215439	0.0053877	0.649776	767685	prkar1b	protein kinase, cAMP-dependent, regulatory, type I, beta
NM_001099427	A_15_P196091	0.75432	9.50374	4.12572	0.000815947	0.0124936	-0.659853	796767	hspb11	heat shock protein, alpha-crystallin-related, b11
ENSDART00000127420	A_15_P566822	0.752523	8.97654	4.55124	0.000339094	0.0072427	0.202961	557652	si:dkeyp-27c8.2	si:dkeyp-27c8.2
NM_001040331	A_15_P206711	0.751229	6.3023	4.04851	0.000958203	0.0137512	-0.817347	554169	nrl	neural retina leucine zipper
NM_152948	A_15_P141976	0.751026	7.5516	7.17042	2.42841e-06	0.000355424	5.0627	791793	cxadr	coxsackie virus and adenovirus receptor
NM_198915	A_15_P624231	0.750715	7.79886	7.16043	2.47027e-06	0.00035684	5.04601	387255	rbm19	RNA binding motif protein 19
NM_001089523	A_15_P164166	0.749567	8.58345	4.14594	0.000782362	0.0121316	-0.618637	559470	zgc:162267	zgc:162267
BC090703	A_15_P664621	0.74759	10.9537	4.46885	0.000401466	0.00797736	0.0368	791135	greb1	growth regulation by estrogen in breast cancer 1
ENSDART00000085678	A_15_P203666	0.746863	6.24266	6.4814	8.15031e-06	0.000722928	3.87674	101884904	LOC101884904	trafficking kinesin-binding protein 1-like
ENSDART00000062856	A_15_P164976	0.745981	7.96342	5.77477	3.01823e-05	0.00161637	2.58828	795748	rnf169	ring finger protein 169
NM_001172228	A_15_P156316	0.745871	6.649	7.34413	1.8078e-06	0.000296223	5.35064	100150463	dgke	diacylglycerol kinase epsilon
NM_200432	A_15_P719771	0.744042	6.22647	6.54386	7.28362e-06	0.000680538	3.98713	393404	fbxo30b	F-box protein 30b
NM_001270554	A_15_P419130	0.743923	6.95918	6.45461	8.55444e-06	0.000728023	3.82921	559540	bmb	brambleberry
NM_001044336	A_15_P174076	0.741762	9.57438	5.02125	0.000131118	0.00395669	1.13942	555570	chtf8	CTF8, chromosome transmission fidelity factor 8 homolog (S. cerevisiae)
NM_200244	A_15_P621111	0.741733	8.37428	7.17382	2.41434e-06	0.000355424	5.06838	393214	plekhf2	pleckstrin homology domain containing, family F (with FYVE domain) member 2
ENSDART00000074438	A_15_P191251	0.741093	9.44962	5.46213	5.50325e-05	0.0022669	1.99591	558570	cenpi	centromere protein I
XM_003199153	A_15_P155491	0.739337	7.92448	5.705	3.44733e-05	0.00176696	2.45723	100537576	LOC100537576	trans-Golgi network integral membrane protein 2-like
NM_001045095	A_15_P205711	0.736936	7.22298	5.62533	4.01557e-05	0.00193355	2.30677	557730	tulp4a	tubby like protein 4a
ENSDART00000103246	A_15_P187641	0.731082	10.9274	3.76424	0.00173594	0.0202529	-1.39814	553490	scaf1	SR-related CTD-associated factor 1
NM_199768	A_15_P367820	0.730983	11.4524	7.17975	2.38998e-06	0.000355424	5.07828	327167	mynn	myoneurin
ENSDART00000151416	A_15_P258746	0.729498	8.89483	5.43544	5.79619e-05	0.00230974	1.94475	100333617	si:ch1073-342h5.2	si:ch1073-342h5.2
NM_001017784	A_15_P109346	0.729401	6.99575	4.3488	0.000513992	0.00944296	-0.206168	550481	rhoub	ras homolog gene family, member Ub
NM_001089560	A_15_P342715	0.729032	7.12318	4.08277	0.000892209	0.0132787	-0.747435	100038780	ggact.3	gamma-glutamylamine cyclotransferase, tandem duplicate 3
ENSDART00000130750	A_15_P696126	0.728605	8.01033	5.81128	2.81609e-05	0.00154197	2.65661	100004231	wu:fa03e10	wu:fa03e10
BC045286	A_15_P115290	0.727414	9.49792	4.81271	0.000199297	0.00513414	0.726543	791793	cxadr	coxsackie virus and adenovirus receptor
ENSDART00000006212	A_15_P204066	0.725152	7.00983	4.47005	0.000400476	0.00796614	0.0392274	799825	LOC799825	protein lin-28 homolog A-like
NM_213419	A_15_P112944	0.724432	8.9722	4.94154	0.000153785	0.00435136	0.982149	406728	map2k1	mitogen-activated protein kinase kinase 1
NM_001130670	A_15_P408005	0.723807	7.09801	3.94587	0.00118704	0.0157557	-1.02696	100170836	odf3l2	outer dense fiber of sperm tails 3-like 2
ENSDART00000112896	A_15_P231866	0.722146	9.12835	4.82157	0.000195762	0.00507478	0.744187	100534720	isg20	interferon-stimulated protein
NM_200425	A_15_P274721	0.72201	8.06659	5.61176	4.12161e-05	0.00194251	2.28107	393397	lsm14aa	LSM14 homolog Aa (SCD6, S. cerevisiae)
NM_001037573	A_15_P119817	0.721894	9.8595	4.45806	0.000410458	0.00809742	0.0150082	641575	actn2	actinin, alpha 2
NM_200330	A_15_P104699	0.721349	10.7944	5.91778	2.30301e-05	0.00138976	2.85481	556493	ncapd3	non-SMC condensin II complex, subunit D3
ENSDART00000075730	A_15_P656721	0.720919	9.266	4.85941	0.000181381	0.00482153	0.819406	30519	cmyb	transcription factor cmyb
NM_001077152	A_15_P408350	0.720345	8.05788	5.44596	5.6788e-05	0.00229641	1.96494	561215	gabpb2b	GA repeat binding protein, beta 2b
ENSDART00000003080	A_15_P107016	0.719969	9.34086	5.87185	2.51126e-05	0.00144639	2.76951	563456	srcap	Snf2-related CREBBP activator protein
ENSDART00000104249	A_15_P203126	0.719507	11.131	4.76765	0.000218301	0.00541608	0.636771	791135	greb1	growth regulation by estrogen in breast cancer 1
ENSDART00000112379	A_15_P394140	0.716858	7.29389	5.70994	3.41492e-05	0.00176013	2.46654	566369	fam198b	family with sequence similarity 198, member B
NM_213539	A_15_P117757	0.716333	11.4632	6.06373	1.75255e-05	0.00115906	3.12383	406860	ipo9	importin 9
BC124321	A_15_P147216	0.714857	9.63101	4.94609	0.000152391	0.00431748	0.991131	561820	ptar1	protein prenyltransferase alpha subunit repeat containing 1
NM_131638	A_15_P200256	0.713723	9.32084	5.34647	6.89475e-05	0.00261465	1.77353	60636	pax5	paired box gene 5
NM_199764	A_15_P720386	0.71127	10.7298	6.94814	3.56366e-06	0.000443721	4.68778	327057	uck2b	uridine-cytidine kinase 2b
NM_198067	A_15_P121217	0.711117	12.5916	4.91654	0.000161698	0.00451705	0.93267	337179	mmp2	matrix metalloproteinase 2
NM_001006010	A_15_P660991	0.711104	10.8214	6.3534	1.02795e-05	0.000808983	3.6487	449989	sssca1	Sjogren syndrome/scleroderma autoantigen 1
NM_001144815	A_15_P167791	0.710432	7.33361	3.56262	0.00264963	0.0263367	-1.80961	100004247	LOC100004247	solute carrier family 38, member 8
NM_001077280	A_15_P182651	0.710207	8.91199	6.59277	6.67217e-06	0.000648233	4.0732	768134	si:dkey-184p18.2	si:dkey-184p18.2
NM_201498	A_15_P108929	0.709357	12.7549	4.45109	0.000416382	0.00817124	0.000912873	378968	abat	4-aminobutyrate aminotransferase
ENSDART00000059376	A_15_P165536	0.707941	7.94897	4.5072	0.000371092	0.00760372	0.11421	557121	ube4a	ubiquitination factor E4A (UFD2 homolog, yeast)
NM_001030281	A_15_P169776	0.707811	5.47554	4.71051	0.000245107	0.00586255	0.522635	553530	mep1a.1	meprin A, alpha, tandem duplicate 1
NM_001135973	A_15_P400625	0.707463	8.0208	4.72728	0.000236908	0.00573767	0.556161	561161	zgc:193726	zgc:193726
NM_200277	A_15_P109176	0.706938	10.1303	6.68439	5.66671e-06	0.000597455	4.23343	393247	naalad2	N-acetylated alpha-linked acidic dipeptidase 2
NM_001077259	A_15_P629046	0.706556	8.78675	5.96177	2.12035e-05	0.001334	2.93621	768123	zgc:154116	zgc:154116
NM_200113	A_15_P104856	0.706277	8.9745	6.03406	1.85217e-05	0.00118988	3.06939	386801	agps	alkylglycerone phosphate synthase
NM_001030236	A_15_P205206	0.705406	6.01699	5.29436	7.63609e-05	0.00277498	1.67277	569563	coro7	coronin 7
NM_199592	A_15_P104197	0.704805	11.126	7.65942	1.06894e-06	0.000197232	5.86198	322265	psmd11b	proteasome (prosome, macropain) 216S subunit, non-ATPase, 11b
BC055166	A_15_P656596	0.703504	10.274	6.19072	1.38509e-05	0.00101375	3.35543	556842	tln2a	talin 2a
CT611848	A_15_P300971	0.702489	10.1148	3.43154	0.00348833	0.0314035	-2.07619	572147	mn1a	meningioma 1a
NM_001079948	A_15_P191886	0.702339	7.75868	5.48825	5.23133e-05	0.00219626	2.0459	325231	si:dkey-260j18.2	si:dkey-260j18.2
NM_001045248	A_15_P162446	0.701658	9.50302	5.74631	3.18615e-05	0.00167321	2.5349	692275	usp22	ubiquitin specific peptidase 22
NM_001089503	A_15_P140981	0.700602	6.26936	7.07153	2.87789e-06	0.000392483	4.8968	100037349	mlycd	malonyl-CoA decarboxylase
NM_182859	A_15_P305011	0.700583	9.60364	5.62727	4.00059e-05	0.00193057	2.31046	171480	crabp2a	cellular retinoic acid binding protein 2, a
NM_001089535	A_15_P142076	0.700212	6.44158	7.7851	8.70076e-07	0.000170028	6.0618	100037384	ube2j2	ubiquitin-conjugating enzyme E2, J2 (UBC6 homolog, yeast)
NM_201318	A_15_P106414	0.700096	11.1764	4.98067	0.000142193	0.00415324	1.05944	368260	nap1l1	nucleosome assembly protein 1, like 1
NM_131596	A_15_P117123	0.70009	8.82342	7.58077	1.21715e-06	0.000219057	5.73578	58119	adar	adenosine deaminase, RNA-specific
ENSDART00000144135	A_15_P388160	0.698052	7.34024	3.80284	0.00160107	0.0192312	-1.31926	101886283	LOC101886283	mastermind-like protein 3-like
NM_001105524	A_15_P166866	0.697972	6.85311	4.91835	0.000161109	0.00450634	0.936266	564075	ttll6	tubulin tyrosine ligase-like family, member 6
ENSDART00000109391	A_15_P518752	0.697017	6.84478	4.65862	0.000272372	0.00626228	0.418724	792958	LOC792958	nuclear receptor coactivator 7-like
NM_001110349	A_15_P131756	0.696751	9.65698	5.72696	3.30584e-05	0.0017158	2.49855	30682	vegfaa	vascular endothelial growth factor Aa
NM_213389	A_15_P104407	0.696698	9.76488	4.6434	0.000280946	0.00638071	0.388197	406698	tm9sf3	transmembrane 9 superfamily member 3
NM_200802	A_15_P149321	0.69559	10.2877	5.52229	4.89762e-05	0.00212524	2.11092	393775	clu	clusterin
NM_001113590	A_15_P102554	0.694569	6.11293	5.10597	0.000110767	0.00357437	1.3058	561268	tnfsf13b	tumor necrosis factor (ligand) superfamily, member 13b
NM_212898	A_15_P101404	0.694201	10.3407	6.64398	6.0892e-06	0.000616045	4.1629	405834	ntmt1	N-terminal Xaa-Pro-Lys N-methyltransferase 1
ENSDART00000124505	A_15_P297816	0.692148	8.58708	6.41489	9.19241e-06	0.000761652	3.75854	564712	bahd1	bromo adjacent homology domain containing 1
NM_001017639	A_15_P735451	0.691535	9.01341	4.33434	0.000529569	0.00960824	-0.235508	550332	dctd	dCMP deaminase
NM_001013276	A_15_P100312	0.691206	6.3915	4.82976	0.000192553	0.00502124	0.760479	503587	crygs1	crystallin, gamma S1
NM_001282020	A_15_P725106	0.690166	11.7962	5.5919	4.28213e-05	0.00197113	2.24339	569335	LOC569335	FXYD domain containing ion transport regulator-like
NM_001076564	A_15_P210306	0.688689	9.79287	5.17198	9.71852e-05	0.00329814	1.43485	559050	sgk2b	serum/glucocorticoid regulated kinase 2b
NM_201213	A_15_P205351	0.68788	11.2569	6.18562	1.39819e-05	0.00101994	3.34617	394188	qars	glutaminyl-tRNA synthetase
ENSDART00000112765	A_15_P371985	0.687693	6.36586	4.97581	0.000143583	0.00418123	1.04985	557337	prkd3	protein kinase D3
ENSDART00000113294	A_15_P467700	0.687402	8.79461	3.71797	0.00191274	0.0215833	-1.49267	565921	fzd3a	frizzled homolog 3a
NM_001013485	A_15_P150406	0.685121	8.34268	3.96736	0.00113494	0.015307	-0.983055	541358	zgc:110782	zgc:110782
NM_001079956	A_15_P730086	0.684239	9.77953	4.7262	0.000237427	0.00573767	0.554005	553293	pbxip1b	pre-B-cell leukemia homeobox interacting protein 1b
NM_212842	A_15_P102024	0.682397	6.15805	5.01314	0.00013326	0.00398636	1.12344	405768	LOC405768	protein kinase Npk
ENSDART00000075902	A_15_P182936	0.682078	9.74005	6.10648	1.61869e-05	0.00109509	3.20205	570492	LOC570492	kelch-like protein 31-like
NM_201503	A_15_P209266	0.681824	6.9398	3.49856	0.00303082	0.028672	-1.94002	387293	mmp13a	matrix metalloproteinase 13a
NM_212923	A_15_P208036	0.679915	7.04137	4.91545	0.000162051	0.00452117	0.930518	405859	arih1l	ariadne homolog, ubiquitin-conjugating enzyme E2 binding protein, 1 like
NM_200241	A_15_P586222	0.678933	7.40627	5.80919	2.82729e-05	0.00154267	2.65269	393211	ccdc6b	coiled-coil domain containing 6b
CK018437	A_15_P594157	0.677053	6.88638	5.58018	4.37989e-05	0.00199704	2.22112	504142	si:dkey-71d15.2	si:dkey-71d15.2
NM_213397	A_15_P119080	0.676191	9.60024	3.50068	0.00301738	0.0286393	-1.93571	554477	pfkfb3	6-phosphofructo-2-kinase/fructose-2,6-biphosphatase 3
ENSDART00000086206	A_15_P271161	0.674931	7.49541	4.61376	0.000298437	0.0066835	0.328713	565841	atxn1b	ataxin 1b
NM_001048149	A_15_P162711	0.673391	10.9134	6.3865	9.67851e-06	0.000775704	3.70791	568593	sdc4	syndecan 4
NM_001110039	A_15_P630396	0.673336	8.279	4.55438	0.000336924	0.00720336	0.209281	799528	sqlea	squalene epoxidase a
NM_001083012	A_15_P729601	0.670629	7.69006	4.25381	0.000625506	0.0105648	-0.399059	100009643	ms4a17a.6	membrane-spanning 4-domains, subfamily A, member 17A.6
XM_003200144	A_15_P706201	0.670384	11.2226	4.54303	0.000344837	0.00730847	0.186431	100534794	LOC100534794	uncharacterized LOC100534794
NM_001111242	A_15_P201771	0.668401	7.31792	3.74811	0.00179563	0.0206324	-1.4311	100002541	zgc:172053	zgc:172053
ENSDART00000139058	A_15_P110657	0.666709	9.46257	3.84865	0.00145465	0.0180962	-1.22564	100007304	si:dkey-175m17.7	si:dkey-175m17.7
NM_001190756	A_15_P186906	0.666701	11.4874	3.42681	0.00352312	0.0316389	-2.08579	100330523	col5a3a	collagen type V alpha-3a
NM_131163	A_15_P632256	0.666558	7.65552	3.49889	0.00302874	0.0286647	-1.93935	30400	b2m	beta-2-microglobulin
NM_001098768	A_15_P291046	0.665821	7.04521	5.94584	2.1847e-05	0.00135539	2.90677	100073331	birc7	baculoviral IAP repeat-containing 7
NM_001033731	A_15_P173731	0.665034	6.6926	4.16127	0.000757835	0.0118771	-0.587396	619249	snx24	sorting nexin 24
NM_001089323	A_15_P192971	0.664703	10.5972	5.6641	3.72778e-05	0.00186024	2.38011	322121	abhd17aa	abhydrolase domain containing 17Aa
BC164042	A_15_P658871	0.662919	12.751	4.72842	0.000236361	0.00573456	0.558437	406447	hmga1a	high mobility group AT-hook 1a
ENSDART00000014465	A_15_P464920	0.661307	8.37844	6.45596	8.5335e-06	0.000728023	3.83161	793823	hip1	huntingtin interacting protein 1
ENSDART00000128859	A_15_P520517	0.660954	6.61461	4.37825	0.000483711	0.0091166	-0.146482	407651	prlra	prolactin receptor a
NM_001017714	A_15_P620376	0.659972	6.44625	4.72892	0.000236121	0.00573456	0.55944	550409	ms4a17a.7	membrane-spanning 4-domains, subfamily A, member 17A.7
CT650399	A_15_P737236	0.659594	8.25785	4.85077	0.000184566	0.00487667	0.802245	562900	wu:fb25b09	wu:fb25b09
NM_001037430	A_15_P316836	0.658791	10.1395	5.87077	2.51638e-05	0.00144639	2.76751	641490	arfgap2	ADP-ribosylation factor GTPase activating protein 2
ENSDART00000153816	A_15_P145666	0.658646	6.29589	6.53994	7.33502e-06	0.000682436	3.98023	556813	znrf3	zinc and ring finger 3
ENSDART00000067500	A_15_P190746	0.657799	10.2718	6.91752	3.75897e-06	0.000451015	4.63557	557118	zmp:0000001101	zmp:0000001101
NM_001089326	A_15_P473865	0.657192	8.09443	6.55282	7.16736e-06	0.000678335	4.00293	323089	ctdspl2b	CTD (carboxy-terminal domain, RNA polymerase II, polypeptide A) small phosphatase like 2b
NM_001002873	A_15_P642731	0.656779	7.68174	3.85728	0.0014286	0.0179552	-1.208	442930	ctdp1	CTD (carboxy-terminal domain, RNA polymerase II, polypeptide A) phosphatase, subunit 1
ENSDART00000093388	A_15_P739916	0.656456	9.07672	6.2673	1.20314e-05	0.000910943	3.49397	559750	cdk16	cyclin-dependent kinase 16
BC165474	A_15_P628146	0.654216	9.73264	6.14878	1.49666e-05	0.00105314	3.2792	553607	camk2n1a	calcium/calmodulin-dependent protein kinase II inhibitor 1a
NM_001077369	A_15_P746356	0.654075	7.6382	5.23774	8.53545e-05	0.00299776	1.56292	555601	ccdc151	coiled-coil domain containing 151
ENSDART00000154256	A_15_P118016	0.652078	7.89509	4.50288	0.000374396	0.0076258	0.105487	373873	gabbr1a	gamma-aminobutyric acid (GABA) B receptor, 1a
NM_201072	A_15_P164561	0.651859	12.7393	6.90108	3.86844e-06	0.000461627	4.60747	394047	rtn3	reticulon 3
NM_001002349	A_15_P101019	0.651839	5.62916	3.15164	0.00626619	0.0454584	-2.64073	436621	aqp10a	aquaporin 10a
NM_001045344	A_15_P194291	0.651711	7.55767	3.94068	0.00119998	0.0158437	-1.03757	751624	zgc:153234	zgc:153234
NM_001002627	A_15_P109948	0.651651	8.65708	4.61123	0.000299981	0.0067006	0.32363	436900	lrrc57	leucine rich repeat containing 57
NM_001199969	A_15_P183896	0.651546	9.50974	5.88816	2.43517e-05	0.00142965	2.79983	324212	cyp2aa6	cytochrome P450, family 2, subfamily AA, polypeptide 6
NM_131687	A_15_P120072	0.651311	11.8107	5.22826	8.69625e-05	0.0030405	1.5445	64613	atp1a1a.2	ATPase, Na+/K+ transporting, alpha 1a polypeptide, tandem duplicate 2
NM_199661	A_15_P117983	0.650932	8.79051	7.09983	2.74098e-06	0.000378514	4.94443	323918	stt3b	STT3, subunit of the oligosaccharyltransferase complex, homolog B (S. cerevisiae)
ENSDART00000084689	A_15_P187771	0.650751	5.34556	5.14976	0.000101554	0.00338878	1.39147	561766	slc16a6b	solute carrier family 16 (monocarboxylic acid transporters), member 6b
ENSDART00000109142	A_15_P399170	0.650707	7.14686	4.688	0.000256577	0.00604312	0.477576	799626	si:ch73-39g4.3	si:ch73-39g4.3
ENSDART00000078436	A_15_P265506	0.650663	8.43426	6.13853	1.52533e-05	0.00106323	3.26052	100330530	LOC100330530	olfactomedin-like protein 2A-like
NM_001006036	A_15_P343500	0.650461	8.42565	4.86836	0.000178142	0.00476428	0.83717	450015	zgc:103438	zgc:103438
NM_001089536	A_15_P621186	0.650036	9.23376	4.53069	0.000353656	0.00741664	0.161574	100037385	cep128	centrosomal protein 128
ENSDART00000138957	A_15_P184666	0.649924	6.87071	4.19907	0.000700649	0.0113145	-0.51042	797659	gpr31	G protein-coupled receptor 31
BC152296	A_15_P187056	0.6495	8.68455	3.93026	0.0012264	0.016086	-1.05886	553212	st8sia6	ST8 alpha-N-acetyl-neuraminide alpha-2,8-sialyltransferase 6
NM_201330	A_15_P103083	0.649353	10.7528	5.6585	3.76801e-05	0.00186916	2.36952	378446	dhcr7	7-dehydrocholesterol reductase
NM_001100021	A_15_P142121	0.648128	7.63301	3.71103	0.00194076	0.0217525	-1.50683	566423	si:dkey-27p23.3	si:dkey-27p23.3
NM_200159	A_15_P205441	0.647464	7.37101	4.07427	0.00090814	0.0133885	-0.764777	393128	manba	mannosidase, beta A, lysosomal
NM_001002176	A_15_P207906	0.646772	7.87347	5.5378	4.75296e-05	0.0020914	2.1405	431723	tha1	threonine aldolase 1
NM_001020563	A_15_P621596	0.646116	8.28332	5.93548	2.22765e-05	0.0013701	2.88759	553585	echdc1	enoyl Coenzyme A hydratase domain containing 1
ENSDART00000088208	A_15_P319226	0.645399	8.30671	3.44644	0.00338103	0.0306804	-2.04595	565797	LOC565797	low-density lipoprotein receptor-related protein 1-like
NM_001024421	A_15_P143356	0.644873	8.0341	5.02028	0.000131374	0.00395669	1.1375	368412	atad1b	ATPase family, AAA domain containing 1b
ENSDART00000021556	A_15_P197571	0.644835	8.82975	5.45057	5.62818e-05	0.0022896	1.97377	562156	LOC562156	neurotrypsin-like
NM_001099247	A_15_P119383	0.642835	8.52998	5.95573	2.14454e-05	0.00134153	2.92504	568152	agbl2	ATP/GTP binding protein-like 2
NM_001017718	A_15_P152911	0.641999	7.34008	4.87168	0.000176955	0.00474461	0.84376	550413	tmem184ba	transmembrane protein 184ba
NM_001045054	A_15_P173946	0.64124	10.7701	3.45979	0.00328762	0.0301464	-2.01882	564488	ccdc59	coiled-coil domain containing 59
NM_001013318	A_15_P106681	0.639261	8.53938	4.38195	0.000480038	0.00906263	-0.138988	100002945	zgc:110779	zgc:110779
NM_001040637	A_15_P149981	0.638673	7.39753	3.75748	0.0017607	0.0204117	-1.41195	692127	fancc	Fanconi anemia, complementation group C
NM_001193651	A_15_P457970	0.638311	8.95717	6.15025	1.4926e-05	0.00105314	3.28187	558069	ctnnd2b	catenin (cadherin-associated protein), delta 2b
NM_199939	A_15_P666871	0.638179	9.38107	4.16456	0.000752672	0.0118465	-0.58069	335206	arrdc2	arrestin domain containing 2
NM_001020509	A_15_P170381	0.638145	6.41282	5.16912	9.7736e-05	0.00330971	1.42928	553163	ism2b	isthmin 2b
BC142880	A_15_P755771	0.63795	10.4959	6.10574	1.62091e-05	0.00109509	3.2007	565797	LOC565797	low-density lipoprotein receptor-related protein 1-like
NM_001083862	A_15_P151713	0.637926	7.31353	4.31448	0.000551731	0.00981715	-0.275792	794756	caspxa	caspase Xa
BC095358	A_15_P165441	0.637631	8.49069	4.0719	0.000912637	0.0133908	-0.769617	552973	npat	nuclear protein, ataxia-telangiectasia locus
NM_001013334	A_15_P283541	0.637464	9.69071	5.60829	4.1492e-05	0.00194251	2.27449	503756	gpm6bb	glycoprotein M6Bb
NM_001013540	A_15_P213591	0.635725	8.24339	6.80376	4.58829e-06	0.000514006	4.44034	541413	slc39a9	solute carrier family 39 (zinc transporter), member 9
ENSDART00000136649	A_15_P671101	0.635342	8.91328	4.30992	0.000556959	0.00986221	-0.285057	563325	si:dkey-92i17.2	si:dkey-92i17.2
ENSDART00000122799	A_15_P201331	0.634994	10.4695	3.94624	0.00118613	0.0157557	-1.02621	553307	ankzf1	ankyrin repeat and zinc finger domain containing 1
NM_001080638	A_15_P164941	0.63472	5.76866	5.60208	4.1991e-05	0.00195338	2.2627	791156	slc25a15a	solute carrier family 25 (mitochondrial carrier	ornithine transporter) member 15a
NM_201507	A_15_P175761	0.63471	10.5001	6.49013	8.02301e-06	0.000718172	3.8922	399480	mapk3	mitogen-activated protein kinase 3
NM_001025550	A_15_P108611	0.634388	7.62091	6.52156	7.58142e-06	0.000693605	3.94779	567341	fam167ab	family with sequence similarity 167, member Ab
NM_200156	A_15_P169626	0.633135	7.52115	4.98763	0.000140228	0.00414373	1.07316	393125	nup155	nucleoporin 155
NM_001102676	A_15_P472820	0.631237	9.81681	7.17025	2.42912e-06	0.000355424	5.06242	562517	anln	anillin, actin binding protein
NM_001013521	A_15_P149926	0.630498	9.96621	4.06013	0.000935292	0.0135553	-0.79364	541394	enah	enabled homolog (Drosophila)
NM_200099	A_15_P721051	0.630132	8.36854	3.62062	0.00234603	0.0244384	-1.69138	373083	dynll2a	dynein, light chain, LC8-type 2a
NM_131884	A_15_P113920	0.629521	11.1228	5.27152	7.98643e-05	0.00285401	1.62851	140814	cebpb	CCAAT/enhancer binding protein (C/EBP), beta
XM_005169797	A_15_P764346	0.629426	7.65353	3.75511	0.00176945	0.0204915	-1.41679	100538281	LOC100538281	putative leucine-rich repeat-containing protein DDB_G0290503-like
ENSDART00000085158	A_15_P180226	0.628389	7.2438	6.3092	1.1143e-05	0.000861502	3.5694	571445	tmem259	transmembrane protein 259
BC077081	A_15_P656871	0.628272	9.99914	3.77814	0.00168611	0.0198671	-1.36974	353224	nrarpa	notch-regulated ankyrin repeat protein a
NM_001020706	A_15_P758851	0.627686	5.86674	4.12966	0.000809279	0.0124088	-0.651807	553735	zgc:112965	zgc:112965
ENSDART00000018091	A_15_P395095	0.627349	5.95646	5.37439	6.52858e-05	0.00253713	1.82736	794708	mroh1	maestro heat-like repeat family member 1
NM_001113634	A_15_P623011	0.626073	5.72851	4.09419	0.000871244	0.0130491	-0.724132	796074	zgc:172290	zgc:172290
AY398346	A_15_P487410	0.625132	6.30501	4.80547	0.000202232	0.00518134	0.712131	692325	flj11011l	hypothetical protein FLJ11011-like (H. sapiens)
NM_001013476	A_15_P152902	0.62458	10.4047	3.90824	0.00128415	0.0165488	-1.10385	797002	zgc:110255	zgc:110255
ENSDART00000110106	A_15_P178401	0.624174	10.138	5.49291	5.18422e-05	0.00218651	2.05483	559330	fam13a	family with sequence similarity 13, member A
NM_212750	A_15_P104554	0.624056	10.9502	4.50331	0.00037406	0.0076258	0.10637	336038	junbb	jun B proto-oncogene b
NM_001104939	A_15_P168111	0.623988	6.26265	3.91113	0.00127642	0.0164957	-1.09794	559990	mlc1	megalencephalic leukoencephalopathy with subcortical cysts 1
ENSDART00000027982	A_15_P115500	0.623561	12.6261	4.17884	0.000730683	0.0116006	-0.551604	321298	col14a1a	collagen, type XIV, alpha 1a
NM_001017830	A_15_P756226	0.62353	8.6568	3.94356	0.00119278	0.0157923	-1.03168	550528	baiap2l1b	BAI1-associated protein 2-like 1b
NM_001003586	A_15_P153731	0.622223	6.67569	5.90008	2.38107e-05	0.0014092	2.82197	445192	mfsd6l	major facilitator superfamily domain containing 6-like
NM_001128338	A_15_P405855	0.62155	8.86125	5.23739	8.54126e-05	0.00299776	1.56224	561317	vwa8	von Willebrand factor A domain containing 8
ENSDART00000124032	A_15_P275684	0.621467	11.58	3.62286	0.00233503	0.0244144	-1.68681	797732	wu:fc66f06	wu:fc66f06
NM_001126400	A_15_P415205	0.620745	9.96058	6.23388	1.27927e-05	0.00095867	3.43362	561321	LOC561321	novel protein similar to vertebrate LAS1-like (S. cerevisiae) (LAS1L)
NM_001135977	A_15_P547947	0.620737	6.57746	4.10024	0.000860356	0.012952	-0.711806	569201	zgc:195265	zgc:195265
NM_001159669	A_15_P182216	0.620294	7.81809	5.63628	3.93201e-05	0.00191007	2.32751	100003866	LOC100003866	zinc finger protein
NM_001002298	A_15_P666921	0.61962	9.33887	6.49843	7.90379e-06	0.000711244	3.9069	325704	asna1	arsA arsenite transporter, ATP-binding, homolog 1 (bacterial)
NM_131689	A_15_P212201	0.619135	8.76179	4.31339	0.000552985	0.00982399	-0.278022	64615	atp1a1a.4	ATPase, Na+/K+ transporting, alpha 1a polypeptide, tandem duplicate 4
CK026112	A_15_P724856	0.618104	9.51806	4.79727	0.000205607	0.00522514	0.695816	325375	wu:fc70h04	wu:fc70h04
ENSDART00000113192	A_15_P260146	0.61807	6.28989	4.65364	0.00027515	0.00630633	0.408729	571092	LOC571092	GTPase IMAP family member 4-like
ENSDART00000140301	A_15_P268831	0.617925	6.03109	3.82086	0.00154177	0.0187757	-1.28243	560706	LOC560706	novel protein similar to H.sapiens TTC9, tetratricopeptide repeat domain 9 (TTC9)
NM_001007397	A_15_P114254	0.617343	7.44853	5.11658	0.000108459	0.0035438	1.32657	492525	tekt1	tektin 1
NM_001014312	A_15_P641866	0.61718	7.12191	3.83086	0.00150984	0.0185411	-1.262	541499	kcnj1a.2	potassium inwardly-rectifying channel, subfamily J, member 1a, tandem duplicate 2
NM_131698	A_15_P626476	0.616966	6.89101	6.08212	1.6936e-05	0.00112447	3.15752	64807	vox	ventral homeobox
ENSDART00000156078	A_15_P370585	0.616679	11.5712	3.37347	0.00393995	0.033912	-2.19392	564636	im:6907928	im:6907928
ENSDART00000139121	A_15_P109926	0.614732	11.1122	5.74693	3.18234e-05	0.00167321	2.53608	100007636	si:dkey-21c19.3	si:dkey-21c19.3
ENSDART00000058645	A_15_P119781	0.614282	7.35908	4.71657	0.000242112	0.00580972	0.534748	553265	tbcd	tubulin-specific chaperone d
NM_001037376	A_15_P206876	0.613088	8.46114	4.22928	0.000658108	0.0108657	-0.448942	556136	zgc:123304	zgc:123304
NM_001080082	A_15_P116005	0.613072	6.59123	5.05669	0.000122175	0.00378898	1.2091	790937	zgc:158299	zgc:158299
NM_001100629	A_15_P682886	0.612449	6.27039	4.34175	0.000521529	0.00953473	-0.220474	798975	tas2r202	taste receptor, type 2, member 202
NM_001114932	A_15_P414755	0.6123	8.53033	3.30707	0.00452793	0.0370831	-2.32818	100141368	wapalb	wings apart-like homolog b (Drosophila)
NM_001258223	A_15_P120623	0.611852	6.24062	3.58487	0.00252874	0.0255281	-1.76426	563080	opn4xb	opsin 4xb
ENSDART00000138972	A_15_P435485	0.611519	11.1907	3.93656	0.00121037	0.0159424	-1.04599	563768	si:ch73-386h18.1	si:ch73-386h18.1
ENSDART00000078823	A_15_P656251	0.611011	8.40039	5.46132	5.51183e-05	0.0022669	1.99438	368448	ptpn4a	protein tyrosine phosphatase, non-receptor type 4, a
NM_001045013	A_15_P737026	0.609817	10.5515	5.28775	7.73577e-05	0.00279826	1.65997	563212	chaf1a	chromatin assembly factor 1, subunit A (p150)
NM_001017666	A_15_P256991	0.608696	7.09322	5.47177	5.4012e-05	0.0022461	2.01438	550359	morn3	MORN repeat containing 3
NM_001003613	A_15_P111924	0.60867	9.48875	6.47815	8.19825e-06	0.000722928	3.87098	445219	srek1	splicing regulatory glutamine/lysine-rich protein 1
NM_001020626	A_15_P103175	0.608407	6.15867	5.1536	0.000100784	0.00337756	1.39898	553653	c1qtnf3	C1q and tumor necrosis factor related protein 3
NM_001193381	A_15_P283296	0.607917	11.7102	4.19411	0.000707886	0.0113702	-0.520504	327568	ccnt2a	cyclin T2a
ENSDART00000097714	A_15_P177541	0.60742	8.68544	3.95638	0.00116127	0.015576	-1.00549	557892	tbata	thymus, brain and testes associated
NM_200786	A_15_P720956	0.606122	9.76983	5.85493	2.59277e-05	0.00147486	2.73803	393759	xrcc4	X-ray repair complementing defective repair in Chinese hamster cells 4
ENSDART00000112694	A_15_P459965	0.605421	7.59401	5.7418	3.21361e-05	0.00167744	2.52644	797104	LOC797104	protein FAM171A2-like
NM_200685	A_15_P343010	0.605268	7.75608	6.12821	1.55475e-05	0.0010769	3.24172	777756	nup98	nucleoporin 98
AM941332	A_15_P664081	0.604875	5.86564	4.35978	0.000502487	0.00932638	-0.183917	100301515	ftr03	finTRIM family, member 3
NM_213047	A_15_P111878	0.604419	9.33783	4.50373	0.000373744	0.0076258	0.107203	266990	pwp2h	PWP2 periodic tryptophan protein homolog (yeast)
NM_001077176	A_15_P163226	0.603754	7.49795	3.92107	0.00125019	0.0162525	-1.07764	569013	zgc:152951	zgc:152951
CT704898	A_15_P755131	0.603665	11.5605	3.09792	0.00700856	0.0489151	-2.74805	324066	wu:fc17h02	wu:fc17h02
NM_001126430	A_15_P612737	0.603504	10.7658	4.79407	0.000206944	0.00524696	0.689429	569887	klhdc4	kelch domain containing 4
NM_199909	A_15_P120137	0.602215	9.43259	6.03515	1.84842e-05	0.00118988	3.07139	334527	cap1	Cap1 CAP, adenylate cyclase-associated protein 1
NM_001007293	A_15_P121166	0.600186	7.70414	6.05632	1.7769e-05	0.00116464	3.11024	492327	mospd2	motile sperm domain containing 2
ENSDART00000084929	A_15_P246356	0.599632	7.4177	4.61696	0.000296501	0.00666352	0.335124	561062	si:dkey-157l19.2	si:dkey-157l19.2
NM_199838	A_15_P210341	0.599399	5.46981	4.4637	0.000405729	0.00801854	0.0264074	327616	zgc:66432	zgc:66432
ENSDART00000134914	A_15_P593587	0.599306	5.60883	5.44346	5.70648e-05	0.00229641	1.96014	570363	dnai1	dynein, axonemal, intermediate polypeptide 1
NM_199667	A_15_P103738	0.598678	7.38754	5.8149	2.79688e-05	0.00153913	2.66335	324052	c1galt1c1	C1GALT1-specific chaperone 1
NM_001039998	A_15_P134921	0.598393	6.31622	6.55548	7.13317e-06	0.000678021	4.00762	402885	sh3glb2a	SH3-domain GRB2-like endophilin B2a
NM_001040307	A_15_P149736	0.597725	8.10762	5.07985	0.00011667	0.00365739	1.25458	678549	fbxo8	F-box protein 8
NM_001077387	A_15_P112132	0.597358	8.65562	4.11229	0.000839042	0.0127103	-0.687216	570158	alkbh5	alkB, alkylation repair homolog 5 (E. coli)
NM_001024454	A_15_P172536	0.596896	8.37384	5.09937	0.00011223	0.00357555	1.29286	554200	nsfb	N-ethylmaleimide-sensitive factor b
NM_001007200	A_15_P655711	0.595429	7.08618	5.87501	2.49629e-05	0.0014462	2.7754	368448	ptpn4a	protein tyrosine phosphatase, non-receptor type 4, a
ENSDART00000155894	A_15_P187851	0.595347	7.16976	3.90971	0.00128021	0.016535	-1.10084	100006233	arhgap23a	Rho GTPase activating protein 23a
BC100010	A_15_P757126	0.594516	12.7598	4.25895	0.000618877	0.010477	-0.388598	613144	dkc1	dyskeratosis congenita 1, dyskerin
NM_001083004	A_15_P565842	0.594505	9.25387	3.5484	0.00272985	0.0268044	-1.83857	100009635	dhx37	DEAH (Asp-Glu-Ala-His) box polypeptide 37
NM_001017904	A_15_P176686	0.594461	7.35986	5.10564	0.000110841	0.00357437	1.30514	550603	zgc:113060	zgc:113060
NM_182869	A_15_P108116	0.593625	8.33475	4.3406	0.000522766	0.00954145	-0.222802	359828	hic2	hypermethylated in cancer 2
NM_001076575	A_15_P580287	0.592777	7.82661	5.53962	4.73627e-05	0.0020914	2.14397	767634	zgc:153725	zgc:153725
BC080208	A_15_P103154	0.592381	11.1087	3.21699	0.00546687	0.0417953	-2.50965	326718	esf1	ESF1, nucleolar pre-rRNA processing protein, homolog (S. cerevisiae)
FJ392646	A_15_P106062	0.59141	6.08355	3.76089	0.00174818	0.0203633	-1.40499	100302471	si:dkey-188i13.7	si:dkey-188i13.7
NM_001126459	A_15_P147281	0.591368	5.93568	6.12577	1.56182e-05	0.00107839	3.23726	796384	LOC796384	novel protein similar to vertebrate 3-hydroxy-3-methylglutaryl-Coenzyme A reductase (HMGCR)
ENSDART00000021577	A_15_P177636	0.590974	9.71996	4.18813	0.000716734	0.0114703	-0.532692	565544	phf21ab	PHD finger protein 21Ab
NM_001075112	A_15_P173461	0.58856	6.73486	5.68485	3.58268e-05	0.00181256	2.41925	557187	tmem5	transmembrane protein 5
NM_200271	A_15_P622281	0.588522	12.4093	4.49868	0.00037763	0.00768455	0.0970221	393241	rnaseh2b	ribonuclease H2, subunit B
NM_001017602	A_15_P548212	0.587955	5.81094	4.1601	0.00075967	0.0118973	-0.589769	550265	zgc:110286	zgc:110286
NM_001002137	A_15_P621157	0.587757	13.4596	3.86451	0.00140715	0.0177568	-1.19322	415227	ptges3b	prostaglandin E synthase 3b (cytosolic)
ENSDART00000078497	A_15_P166306	0.586793	7.78453	4.47505	0.000396386	0.00790503	0.0493285	561787	slc4a1b	solute carrier family 4, anion exchanger, member 1b
NM_200140	A_15_P119598	0.586422	9.27904	4.56251	0.000331366	0.00715416	0.225656	393109	rasl11b	RAS-like, family 11, member B
NM_001020697	A_15_P204966	0.586215	8.70916	3.90567	0.00129109	0.0165892	-1.10911	553726	trim35-7	tripartite motif containing 35-7
NM_001114908	A_15_P739371	0.585975	7.78969	4.60065	0.000306531	0.00682144	0.302361	100141343	zgc:171818	zgc:171818
NM_001083567	A_15_P192946	0.585501	6.8052	3.76612	0.00172911	0.0202055	-1.3943	795400	lss	lanosterol synthase (2,3-oxidosqualene-lanosterol cyclase)
ENSDART00000041468	A_15_P763271	0.585278	9.20333	4.36292	0.000499235	0.00931964	-0.177536	100332265	LOC100332265	AP-1 complex-associated regulatory protein-like
NM_001037395	A_15_P195626	0.585101	8.0933	4.31965	0.000545876	0.00976042	-0.26531	567323	efhc2	EF-hand domain (C-terminal) containing 2
ENSDART00000135026	A_15_P200871	0.58477	5.92483	4.54934	0.000340412	0.00725158	0.199142	559014	si:ch211-136a13.1	si:ch211-136a13.1
NM_153657	A_15_P285701	0.583052	8.76027	4.86408	0.000179684	0.00479966	0.828675	246227	ptgs2a	prostaglandin-endoperoxide synthase 2a
NM_214744	A_15_P100480	0.581964	12.3179	4.6035	0.000304755	0.00679351	0.308082	406563	zgc:85936	zgc:85936
NM_001200036	A_15_P118769	0.581814	10.9941	3.83565	0.00149479	0.0184284	-1.25222	796017	LOC796017	coiled-coil-helix-coiled-coil-helix domain-containing protein 8-like
NM_001045392	A_15_P630091	0.581514	6.15752	4.90431	0.000165718	0.0045827	0.908455	751677	batf3	basic leucine zipper transcription factor, ATF-like 3
NM_001201345	A_15_P112714	0.581407	9.60072	5.74873	3.17148e-05	0.00167321	2.53945	793937	agtrap	angiotensin II receptor-associated protein
NM_131432	A_15_P142876	0.581241	6.51276	5.51414	4.97544e-05	0.00213719	2.09537	30709	tyro3	TYRO3 protein tyrosine kinase
NM_131039	A_15_P402700	0.580603	6.38055	4.97029	0.00014518	0.00420251	1.03894	30237	es1	es1 protein
NM_001089492	A_15_P418390	0.580462	8.88497	6.71192	5.39649e-06	0.000575197	4.28134	100037337	ncapg2	non-SMC condensin II complex, subunit G2
NM_212718	A_15_P114732	0.579673	6.66575	6.95749	3.50616e-06	0.000443721	4.7037	334036	si:dkeyp-50f7.2	si:dkeyp-50f7.2
XM_005174094	A_15_P591727	0.578878	8.82001	3.80903	0.00158044	0.0190564	-1.30661	101882228	LOC101882228	protein diaphanous homolog 1-like
NM_001102638	A_15_P159774	0.578833	8.25843	5.54449	4.69195e-05	0.00208123	2.15324	100124612	ms4a17a.4	membrane-spanning 4-domains, subfamily A, member 17A.4
NM_201325	A_15_P663011	0.578743	10.2006	6.05205	1.79108e-05	0.00117044	3.10242	373081	mvp	major vault protein
NM_001004572	A_15_P645326	0.578666	10.6927	6.46536	8.38982e-06	0.000728023	3.84829	447833	hat1	histone acetyltransferase 1
NM_001098778	A_15_P193416	0.57773	6.08031	4.33433	0.000529574	0.00960824	-0.235517	100073342	f2rl1.2	coagulation factor II (thrombin) receptor-like 1, tandem duplicate 2
NM_199832	A_15_P139646	0.577726	8.51891	5.11176	0.000109501	0.00356723	1.31714	327590	tk1	thymidine kinase 1, soluble
ENSDART00000045850	A_15_P598347	0.577571	7.39075	5.90739	2.34851e-05	0.00140507	2.83553	563597	si:ch211-243j20.2	si:ch211-243j20.2
NM_199946	A_15_P103734	0.577373	9.85409	5.80471	2.8514e-05	0.0015437	2.64433	335339	mak	male germ cell-associated kinase
BC165899	A_15_P660131	0.577059	8.33255	6.38441	9.71528e-06	0.000775704	3.70418	393341	zgc:64043	zgc:64043
NM_001076569	A_15_P513482	0.576913	11.8132	6.18028	1.41203e-05	0.00102662	3.33648	561051	fam168b	family with sequence similarity 168, member B
NM_001113376	A_15_P185551	0.576898	8.56308	5.49085	5.20503e-05	0.00218941	2.05087	567241	lepr	leptin receptor
ENSDART00000075978	A_15_P284076	0.57635	9.91364	3.65751	0.00217133	0.0233362	-1.61612	560411	LOC560411	ELM2 and SANT domain-containing protein 1-like
NM_001030277	A_15_P116936	0.576254	9.70389	4.47128	0.000399464	0.00795919	0.0417174	568265	atp2a2b	ATPase, Ca++ transporting, cardiac muscle, slow twitch 2b
BC090504	A_15_P134246	0.576076	10.7248	3.30937	0.00450617	0.0369729	-2.32354	321166	apobb.1	apolipoprotein Bb, tandem duplicate 1
NM_131282	A_15_P102064	0.575977	9.52568	3.8313	0.00150846	0.0185346	-1.26111	30539	foxa	forkhead box A sequence
ENSDART00000098424	A_15_P444740	0.575358	7.349	3.92972	0.00122777	0.0160944	-1.05995	100331041	trib2	tribbles homolog 2 (Drosophila)
ENSDART00000156464	A_15_P277201	0.574919	6.26589	4.81348	0.000198985	0.00513414	0.728089	557848	prr12b	proline rich 12b
NM_001007352	A_15_P366130	0.574466	11.1447	3.26015	0.00499514	0.0396236	-2.42281	492480	rnf24	ring finger protein 24
NM_131225	A_15_P131651	0.573581	8.57875	4.76707	0.00021856	0.00541639	0.635602	30472	rx1	retinal homeobox gene 1
ENSDART00000137373	A_15_P215156	0.573469	7.73082	3.88319	0.00135322	0.0172347	-1.15504	568826	si:ch211-266i6.3	si:ch211-266i6.3
NM_001100952	A_15_P193161	0.573257	9.18461	6.13978	1.52181e-05	0.00106323	3.2628	566830	ppp1r8a	protein phosphatase 1, regulatory (inhibitor) subunit 8a
ENSDART00000112414	A_15_P393215	0.573155	8.02899	3.25516	0.00504756	0.039881	-2.43287	100331732	rapgef5a	Rap guanine nucleotide exchange factor (GEF) 5a
Y13950	A_15_P655621	0.572913	7.89698	4.04075	0.000973832	0.0139028	-0.833194	30337	hoxb1a	homeo box B1a
NM_001045080	A_15_P665846	0.572406	7.16499	4.28875	0.000581869	0.0101398	-0.328039	565439	slc12a3	solute carrier family 12 (sodium/chloride transporters), member 3
NM_200002	A_15_P622701	0.572371	10.3377	4.36498	0.000497122	0.00930547	-0.173367	572969	tomm70a	translocase of outer mitochondrial membrane 70 homolog A (yeast)
ENSDART00000140483	A_15_P367800	0.570553	11.5917	5.0201	0.000131421	0.00395669	1.13714	567501	scaf4a	SR-related CTD-associated factor 4a
NM_001003606	A_15_P112422	0.570551	10.589	4.90444	0.000165674	0.0045827	0.908718	445212	fam49a	family with sequence similarity 49, member A
ENSDART00000139616	A_15_P111021	0.569972	8.5262	3.72429	0.00188755	0.0213604	-1.47975	323719	si:dkey-111e8.1	si:dkey-111e8.1
NM_001024811	A_15_P120533	0.5696	7.04482	4.33342	0.000530568	0.00960824	-0.237361	402863	gtpbp1l	GTP binding protein 1, like
NM_001020687	A_15_P102901	0.5692	10.7092	5.8218	2.76054e-05	0.00152537	2.67624	553716	b3galnt2	beta-1,3-N-acetylgalactosaminyltransferase 2
NM_001128700	A_15_P165241	0.56908	7.14204	3.59681	0.0024662	0.0251601	-1.73993	559491	tmem160	transmembrane protein 160
ENSDART00000127111	A_15_P598127	0.569016	6.93713	4.07171	0.000913003	0.0133908	-0.77001	100334291	LOC100334291	mucin-2-like
NM_001002148	A_15_P112266	0.568784	9.67265	3.18356	0.00586236	0.0437525	-2.57678	415238	rpp40	ribonuclease P 40 subunit
ENSDART00000024331	A_15_P201941	0.568267	7.53217	3.47724	0.00316948	0.0294758	-1.98337	564746	glsb	glutaminase b
NM_001045264	A_15_P198366	0.567432	8.35365	6.03373	1.85334e-05	0.00118988	3.06877	692292	mtf2	metal response element binding transcription factor 2
NM_205651	A_15_P102646	0.567287	12.2284	3.89514	0.00131982	0.0168876	-1.13062	402949	slc30a6	solute carrier family 30 (zinc transporter), member 6
NM_001039107	A_15_P141096	0.566388	6.38149	4.51451	0.000365572	0.00754217	0.128959	563771	bhlhe41	basic helix-loop-helix family, member e41
ENSDART00000050483	A_15_P186236	0.565008	6.39437	4.38981	0.00047233	0.00895591	-0.123074	100003543	LOC100003543	SAM pointed domain-containing Ets transcription factor-like
ENSDART00000088185	A_15_P300926	0.564943	8.64309	4.32338	0.000541686	0.00970843	-0.257738	562930	papln	papilin, proteoglycan-like sulfated glycoprotein
NM_001128357	A_15_P186471	0.564161	10.2443	5.20149	9.16798e-05	0.00316014	1.49239	796577	obsl1a	obscurin-like 1a
ENSDART00000144991	A_15_P309636	0.56388	5.95978	4.96071	0.000147991	0.00424548	1.02002	100003785	si:ch211-212c13.10	si:ch211-212c13.10
ENSDART00000079131	A_15_P198651	0.563869	7.84615	4.89351	0.000169353	0.00463651	0.887059	568457	cdyl	chromodomain protein, Y-like
ENSDART00000034883	A_15_P269761	0.563725	5.34907	5.3277	7.15286e-05	0.00266195	1.73727	557201	mcf2a	MCF.2 cell line derived transforming sequence a
BC155060	A_15_P508032	0.56357	10.3035	5.10482	0.000111022	0.00357437	1.30353	321739	ipo7	importin 7
NM_194265	A_15_P102539	0.562122	7.11821	4.68973	0.000255675	0.00604312	0.481045	368382	si:rp71-1h3.1	si:rp71-1h3.1
NM_001113805	A_15_P624131	0.561759	7.14974	4.1354	0.00079968	0.0123123	-0.640107	100135433	sc:d0284	sc:d0284
NM_131349	A_15_P161801	0.560964	6.62939	4.06379	0.00092818	0.0135057	-0.786163	30620	hesx1	homeo box (expressed in ES cells) 1
NM_001003753	A_15_P432080	0.560811	7.36011	3.58996	0.00250188	0.0253853	-1.75389	445297	gna14	guanine nucleotide binding protein (G protein), alpha 14
NM_001004602	A_15_P100199	0.560807	10.6313	3.64102	0.00224774	0.0238885	-1.64976	447863	bin1b	bridging integrator 1b
NM_131127	A_15_P693783	0.560364	8.5588	5.91929	2.29649e-05	0.00138976	2.8576	30354	lpl	lipoprotein lipase
ENSDART00000152284	A_15_P547547	0.560109	5.71725	5.55272	4.618e-05	0.0020635	2.16891	100331021	LOC100331021	uncharacterized LOC100331021
NM_001013274	A_15_P176466	0.559671	5.53304	4.48938	0.0003849	0.00777485	0.0782588	493781	hgfa	hepatocyte growth factor a
ENSDART00000083622	A_15_P594127	0.559576	9.22006	6.09257	1.66103e-05	0.00111193	3.17663	386763	tead3a	TEA domain family member 3 a
NM_201326	A_15_P106319	0.559151	9.5814	4.58798	0.000314561	0.0069485	0.276899	373085	hspa9	heat shock protein 9
NM_205761	A_15_P195631	0.556863	7.00995	4.06401	0.000927749	0.0135057	-0.785708	402923	dmrt1	doublesex and mab-3 related transcription factor 1
NM_001145786	A_15_P721951	0.556607	9.33434	4.69666	0.000252098	0.00597767	0.494925	564961	dnttip2	deoxynucleotidyltransferase, terminal, interacting protein 2
NM_207066	A_15_P102225	0.556496	6.37706	4.95714	0.000149054	0.00425588	1.01297	404598	abhd14a	abhydrolase domain containing 14A
NM_001003583	A_15_P413975	0.555389	5.96626	5.04558	0.000124909	0.00383583	1.18728	445189	optc	opticin
NM_001100153	A_15_P730918	0.555075	7.62109	5.43297	5.82406e-05	0.00231246	1.94002	100101650	zgc:165518	zgc:165518
NM_001030125	A_15_P143156	0.554625	9.75223	3.53228	0.0028238	0.0273061	-1.8714	791855	camk2g1	calcium/calmodulin-dependent protein kinase (CaM kinase) II gamma 1
NM_001045465	A_15_P118149	0.554526	7.90863	4.87392	0.000176161	0.00474015	0.848198	751755	exd1	exonuclease 3'-5' domain containing 1
NM_001017665	A_15_P151856	0.554442	10.4416	4.58169	0.000318632	0.00698922	0.264238	550358	zgc:112052	zgc:112052
ENSDART00000154437	A_15_P165306	0.554262	7.6052	4.61349	0.000298607	0.0066835	0.328153	327466	dyrk1ab	dual-specificity tyrosine-(Y)-phosphorylation regulated kinase 1A, b
NM_181761	A_15_P726886	0.553645	11.4126	4.36548	0.000496612	0.00930384	-0.172356	325557	anxa2a	annexin A2a
ENSDART00000104299	A_15_P187146	0.553429	10.4498	4.87102	0.000177193	0.00474466	0.84244	101884361	LOC101884361	2',3'-cyclic-nucleotide 3'-phosphodiesterase-like
ENSDART00000014190	A_15_P590542	0.553368	8.31201	4.15642	0.000765508	0.0119462	-0.597278	100148383	sec31b	Sec31 homolog B (S. cerevisiae)
ENSDART00000005804	A_15_P120055	0.553224	5.91855	4.79744	0.000205536	0.00522514	0.696157	553395	LOC553395	uncharacterized LOC553395
NM_152976	A_15_P112596	0.553189	7.70877	4.79093	0.000208261	0.00526819	0.683174	259196	malt1a	mucosa associated lymphoid tissue lymphoma translocation gene 1a
ENSDART00000104620	A_15_P182011	0.553144	14.3165	4.84435	0.000186969	0.00492831	0.78949	567638	si:ch211-288g17.3	si:ch211-288g17.3
NM_001007168	A_15_P119553	0.553028	10.6649	4.42952	0.000435254	0.00844204	-0.0426865	368450	ing5b	inhibitor of growth family, member 5b
NM_200196	A_15_P365480	0.552937	9.59336	4.2001	0.000699154	0.0113044	-0.508323	393165	pdlim5b	PDZ and LIM domain 5b
NM_001038009	A_15_P161156	0.552036	5.62657	4.07368	0.00090925	0.0133885	-0.765974	100004455	epo	erythropoietin
NM_200430	A_15_P104405	0.551897	10.2262	4.65098	0.000276642	0.0063313	0.403401	393402	znf277	zinc finger protein 277
NM_001044841	A_15_P107432	0.551524	11.122	4.30025	0.000568205	0.0100064	-0.304697	557810	mapk12b	mitogen-activated protein kinase 12b
NM_001040386	A_15_P662616	0.551228	6.43397	5.70754	3.43063e-05	0.00176408	2.46202	678641	dab1b	disabled homolog 1b (Drosophila)
NM_001045420	A_15_P631011	0.550922	8.29918	5.4562	5.56699e-05	0.0022765	1.98455	792257	fa2h	fatty acid 2-hydroxylase
NM_001008652	A_15_P627911	0.550414	5.39642	4.8005	0.000204271	0.00521306	0.702245	494109	ch25h	cholesterol 25-hydroxylase
ENSDART00000126122	A_15_P134991	0.550332	7.26185	3.72044	0.00190286	0.0214923	-1.48762	101885932	LOC101885932	cortexin-1-like
NM_001082837	A_15_P173966	0.549875	9.024	3.1491	0.00629945	0.0455763	-2.64581	563708	skp2	S-phase kinase-associated protein 2 (p45)
NM_001128721	A_15_P627233	0.549225	8.38407	4.61617	0.000296976	0.00666738	0.333548	565231	LOC565231	uncharacterized LOC565231
NM_001045099	A_15_P151641	0.549009	7.37332	3.13505	0.00648675	0.0465456	-2.67391	566203	mthfsd	methenyltetrahydrofolate synthetase domain containing
NM_001008589	A_15_P173241	0.548738	10.2902	4.75552	0.000223731	0.00550107	0.612556	494046	anapc4	anaphase promoting complex subunit 4
NM_001044868	A_15_P206791	0.547641	6.48373	4.65398	0.000274955	0.00630633	0.409429	558542	si:dkey-14d8.2	si:dkey-14d8.2
NM_131660	A_15_P148481	0.546758	7.55511	4.06266	0.000930377	0.0135287	-0.788478	60658	nos1	nitric oxide synthase 1 (neuronal)
NM_131243	A_15_P445755	0.546108	7.46676	3.36494	0.00401106	0.0343034	-2.2112	30491	c3b	complement component c3b
ENSDART00000036242	A_15_P264501	0.546099	6.9369	4.80014	0.00020442	0.00521306	0.701527	562681	ankdd1b	ankyrin repeat and death domain containing 1B
ENSDART00000123380	A_15_P763326	0.546054	6.77366	3.66556	0.00213497	0.0230696	-1.59968	100536963	LOC100536963	Kv channel-interacting protein 4-like
NM_001077295	A_15_P205326	0.545543	11.6097	5.09691	0.00011278	0.00358366	1.28804	768152	ube2t	ubiquitin-conjugating enzyme E2T (putative)
NM_001033721	A_15_P201291	0.545451	7.33053	5.80642	2.84216e-05	0.0015437	2.64752	100151255	itgav	integrin, alpha V
ENSDART00000080975	A_15_P566692	0.545122	6.79506	5.99145	2.0057e-05	0.00126549	2.99097	569366	tnfaip2b	tumor necrosis factor, alpha-induced protein 2b
ENSDART00000114964	A_15_P412605	0.543769	6.78189	3.12713	0.00659479	0.0470583	-2.68974	792922	si:ch211-160j14.2	si:ch211-160j14.2
ENSDART00000083308	A_15_P606712	0.543133	9.71164	3.76634	0.00172832	0.0202055	-1.39385	140820	ptprsa	protein tyrosine phosphatase, receptor type, s, a
NM_001110102	A_15_P199911	0.543119	10.8103	4.57393	0.000323721	0.00707901	0.248637	554366	chtf18	CTF18, chromosome transmission fidelity factor 18 homolog (S. cerevisiae)
ENSDART00000149879	A_15_P260776	0.543044	8.18895	3.77199	0.00170799	0.0200226	-1.38232	492342	mllt10	myeloid/lymphoid or mixed-lineage leukemia (trithorax homolog, Drosophila)	translocated to, 10
NM_213456	A_15_P102245	0.542444	7.18301	4.5166	0.000364009	0.00754217	0.133175	406765	stk38a	serine/threonine kinase 38a
NM_001089353	A_15_P472840	0.542432	6.75573	4.56809	0.000327605	0.00710793	0.236895	492549	pip5k1ab	phosphatidylinositol-4-phosphate 5-kinase, type I, alpha, b
NM_001110393	A_15_P413110	0.542355	8.87389	4.70045	0.000250167	0.00594471	0.502504	566728	olig3	oligodendrocyte transcription factor 3
NM_001113499	A_15_P108672	0.542309	5.65202	4.6621	0.000270452	0.00623772	0.425694	334010	il11ra	interleukin 11 receptor, alpha
NM_181759	A_15_P514827	0.541828	10.696	4.14288	0.000787355	0.012168	-0.624875	353358	anxa1b	annexin A1b
ENSDART00000055176	A_15_P187856	0.541592	8.24815	3.15146	0.00626861	0.0454584	-2.6411	560542	epn2	epsin 2
NM_131879	A_15_P100578	0.540845	8.917	3.32502	0.00436088	0.0361192	-2.29192	140634	cyp1a	cytochrome P450, family 1, subfamily A
DQ983377	A_15_P580737	0.540741	5.90364	4.48067	0.000391843	0.00785726	0.0606688	393109	rasl11b	RAS-like, family 11, member B
BC164438	A_15_P659121	0.540377	8.73545	5.03797	0.000126819	0.00387283	1.1723	550592	cript	cysteine-rich PDZ-binding protein
NM_001037689	A_15_P106825	0.540222	8.34536	5.46829	5.43779e-05	0.00225278	2.00772	563259	dcdc2b	doublecortin domain containing 2B
ENSDART00000024722	A_15_P134746	0.539775	8.98573	3.168	0.00605594	0.0446098	-2.60797	768133	ezh2	enhancer of zeste homolog 2 (Drosophila)
NM_001018166	A_15_P115200	0.539727	10.6532	4.74212	0.000229885	0.00560843	0.585813	317637	wdr43	WD repeat domain 43
NM_131215	A_15_P720521	0.538784	8.43681	5.34025	6.97917e-05	0.00261951	1.76152	30462	otx1a	orthodenticle homolog 1a
NM_001082998	A_15_P733081	0.538285	8.17438	4.48357	0.000389517	0.00783206	0.0665284	558921	fosl2	fos-like antigen 2
NM_001114552	A_15_P166631	0.537384	9.60501	3.84679	0.00146033	0.0181354	-1.22945	569420	wnt3	wingless-type MMTV integration site family, member 3
NM_001045130	A_15_P579912	0.535497	7.29737	3.64366	0.00223532	0.0238426	-1.64438	567344	ccdc11	coiled-coil domain containing 11
ENSDART00000087097	A_15_P268651	0.535232	5.66007	4.55593	0.000335857	0.00719455	0.212404	559942	ogfrl1	opioid growth factor receptor-like 1
NM_001162531	A_15_P631716	0.53512	8.19473	4.0893	0.000880166	0.0131468	-0.734117	794707	syt11b	synaptotagmin XIb
NM_001098179	A_15_P172421	0.53511	9.32564	5.07107	0.000118726	0.00371137	1.23735	556208	akap1b	A kinase (PRKA) anchor protein 1b
ENSDART00000066834	A_15_P156371	0.53488	6.78831	3.67275	0.00210301	0.0228654	-1.58501	100333455	agtr1b	angiotensin II receptor, type 1b
ENSDART00000130534	A_15_P270446	0.53486	6.2158	4.90738	0.000164698	0.00457565	0.914542	565221	LOC565221	fibroblast growth factor receptor homolog 1-like
NM_001110408	A_15_P759526	0.534561	5.54474	4.08064	0.000896173	0.0133044	-0.751779	796228	zgc:172260	zgc:172260
NM_199554	A_15_P105369	0.534485	8.30156	4.27299	0.000601159	0.0103327	-0.360073	321621	gldc	glycine dehydrogenase (decarboxylating)
NM_001005992	A_15_P115432	0.533731	5.82438	3.9999	0.00106043	0.014727	-0.916603	449819	tmbim1	transmembrane BAX inhibitor motif containing 1
NM_001277319	A_15_P598072	0.533355	8.23566	3.65271	0.00219327	0.0235145	-1.6259	100331729	tmem176l.4	transmembrane protein 176l.4
NM_131115	A_15_P104039	0.533224	7.01901	3.80598	0.00159058	0.0191366	-1.31284	30337	hoxb1a	homeo box B1a
NM_200576	A_15_P116197	0.532519	8.15628	4.42084	0.000443097	0.00853428	-0.0602511	393548	gadd45aa	growth arrest and DNA-damage-inducible, alpha, a
ENSDART00000153112	A_15_P558422	0.53181	5.39878	4.13027	0.000808251	0.0124017	-0.650561	797371	LOC797371	E3 ubiquitin-protein ligase TRIM39-like
ENSDART00000141028	A_15_P393885	0.53179	8.93759	4.20256	0.000695594	0.0112956	-0.503314	567236	si:dkeyp-20g2.3	si:dkeyp-20g2.3
ENSDART00000082893	A_15_P185201	0.531356	7.73396	5.51874	4.93139e-05	0.00213147	2.10415	566065	wu:fe02h09	wu:fe02h09
ENSDART00000128488	A_15_P530122	0.530791	6.74837	4.29677	0.000572309	0.0100289	-0.311767	565952	e2f8	E2F transcription factor 8
NM_001159921	A_15_P103471	0.530298	6.35373	3.76664	0.00172722	0.0202048	-1.39323	553253	si:ch211-243g6.4	si:ch211-243g6.4
NM_001025525	A_15_P142516	0.530135	6.7603	3.92495	0.00124007	0.0161977	-1.0697	562881	scamp4	secretory carrier membrane protein 4
NM_001099603	A_15_P113135	0.529929	6.38664	4.68311	0.00025914	0.00608549	0.467784	325615	nkx2.9	NK2 transcription factor related, locus 9 (Drosophila)
ENSDART00000097631	A_15_P444870	0.529469	8.47411	5.06743	0.000119588	0.00372983	1.23021	101885761	LOC101885761	sodium/hydrogen exchanger 1-like
NM_001111083	A_15_P222761	0.529146	7.08229	3.47773	0.00316623	0.0294758	-1.98238	100126803	ifnphi3	interferon phi 3
NM_001002149	A_15_P112622	0.528439	7.77508	3.78231	0.00167142	0.0197733	-1.36121	415239	pigk	phosphatidylinositol glycan, class K
ENSDART00000133029	A_15_P168186	0.527441	7.77237	3.22185	0.00541163	0.0415756	-2.49988	565819	LOC565819	novel protein similar to elongation factor RNA polymerase II (ell)
ENSDART00000154665	A_15_P257651	0.526933	6.75676	3.7949	0.00162794	0.0194555	-1.3355	100000026	aldh3a1	aldehyde dehydrogenase 3 family, member A1
BC076490	A_15_P155591	0.526628	5.97474	4.52484	0.000357922	0.00746334	0.149772	553230	nptx2a	neuronal pentraxin 2a
ENSDART00000088808	A_15_P165506	0.526485	8.34171	4.2806	0.000591765	0.0102391	-0.344604	557981	usp32	ubiquitin specific peptidase 32
NM_001128677	A_15_P100570	0.525231	7.38772	3.36242	0.00403227	0.0343731	-2.21629	407651	prlra	prolactin receptor a
ENSDART00000089078	A_15_P145951	0.524959	7.4123	3.87641	0.00137257	0.0174104	-1.16891	556236	acacb	acetyl-CoA carboxylase beta
NM_001080029	A_15_P419295	0.524727	8.51383	3.85051	0.00144898	0.0180666	-1.22183	566685	arrdc3a	arrestin domain containing 3a
NM_200518	A_15_P628491	0.524705	9.62354	5.27635	7.91099e-05	0.00284757	1.63787	325603	polr1b	polymerase (RNA) I polypeptide B
NM_205629	A_15_P394330	0.524593	7.66728	5.60985	4.13675e-05	0.00194251	2.27745	100148546	fastkd1	FAST kinase domains 1
NM_001017670	A_15_P671847	0.524033	9.81657	3.75779	0.00175957	0.0204117	-1.41133	550363	ms4a17a.11	membrane-spanning 4-domains, subfamily A, member 17A.11
ENSDART00000122243	A_15_P117914	0.523994	8.04407	3.42706	0.00352124	0.0316349	-2.08528	559958	LOC559958	cytidine deaminase-like
NM_001002751	A_15_P119398	0.523677	6.97041	4.27655	0.000596749	0.0102929	-0.352841	437024	ikbke	inhibitor of kappa light polypeptide gene enhancer in B-cells, kinase epsilon
NM_001109825	A_15_P622236	0.523483	7.29832	3.87442	0.00137828	0.0174728	-1.17297	569067	faah	fatty acid amide hydrolase
NM_001003644	A_15_P103965	0.523401	10.0635	3.6214	0.00234221	0.0244384	-1.68979	445250	neu3.2	sialidase 3, tandem duplicate 2
NM_001100085	A_15_P622265	0.523293	9.22227	4.51274	0.000366903	0.00754217	0.125382	100003898	dph5	DPH5 homolog (S. cerevisiae)
NM_001113610	A_15_P189426	0.522154	8.25857	4.36258	0.000499594	0.00931964	-0.178241	567726	si:ch211-163l21.7	si:ch211-163l21.7
NM_001002567	A_15_P102987	0.52193	8.54299	3.82695	0.00152226	0.0186519	-1.27	436840	mpv17l2	MPV17 mitochondrial membrane protein-like 2
NM_001002199	A_15_P683541	0.521638	9.34628	5.89586	2.40005e-05	0.00141661	2.81415	431746	prpsap1	phosphoribosyl pyrophosphate synthetase-associated protein 1
BC150168	A_15_P178781	0.521168	6.95979	3.46563	0.00324757	0.0299355	-2.00695	100005291	ercc6l	excision repair cross-complementing rodent repair deficiency, complementation group 6-like
NM_214732	A_15_P168826	0.520992	10.7215	3.99079	0.00108076	0.0148809	-0.935195	405800	dao.2	D-amino-acid oxidase, tandem duplicate 2
NM_001020719	A_15_P151871	0.520622	8.76377	4.04099	0.000973343	0.0139028	-0.832702	553748	zgc:113276	zgc:113276
NM_001289882	A_15_P287606	0.52002	6.75821	6.30989	1.11289e-05	0.000861502	3.57065	102725537	trpc4a	transient receptor potential cation channel, subfamily C, member 4a
NM_001159768	A_15_P632356	0.519956	6.11494	3.85419	0.00143787	0.0180201	-1.21431	30400	b2m	beta-2-microglobulin
NM_213144	A_15_P365365	0.519773	12.5658	5.30183	7.52498e-05	0.00275377	1.68723	406418	fubp1	far upstream element (FUSE) binding protein 1
NM_001045137	A_15_P152711	0.519464	5.57064	4.68349	0.000258938	0.00608549	0.468552	567605	stxbp5l	syntaxin binding protein 5-like
NM_212816	A_15_P101751	0.518995	9.13709	3.99723	0.00106634	0.0147906	-0.92204	403338	gnmt	glycine N-methyltransferase
NM_001006101	A_15_P626646	0.518678	9.36154	6.34967	1.03494e-05	0.00081158	3.64203	450081	rad51c	rad51 homolog C (S. cerevisiae)
NM_001126454	A_15_P145971	0.518592	6.11388	4.26598	0.000609939	0.0103817	-0.374311	793922	fam222a	family with sequence similarity 222, member A
AB187270	A_15_P176736	0.518465	6.89365	4.14969	0.000776286	0.0120629	-0.61099	497616	numbl	numb homolog (Drosophila)-like
NM_205565	A_15_P106214	0.518382	10.1239	4.88578	0.000172007	0.00467768	0.871727	337153	zgc:77151	zgc:77151
BC165628	A_15_P660011	0.517698	8.17789	4.95901	0.000148496	0.00424548	1.01666	266982	arcn1a	archain 1a
NM_001161470	A_15_P176601	0.517152	8.94656	4.02875	0.00099849	0.0141444	-0.857681	325449	LOC325449	kinesin family member 20A
NM_001080642	A_15_P224176	0.517119	8.49282	3.18464	0.00584913	0.0436909	-2.57461	791160	zgc:158357	zgc:158357
ENSDART00000132789	A_15_P556042	0.517113	6.64998	4.49587	0.000379813	0.0077163	0.0913518	101883890	LOC101883890	selenocysteine insertion sequence-binding protein 2-like
NM_173223	A_15_P110091	0.517042	8.40366	4.67023	0.000266014	0.00618081	0.441992	282667	sdc2	syndecan 2
NM_200267	A_15_P206361	0.516468	9.33915	3.94565	0.00118758	0.0157557	-1.0274	393237	imp3	IMP3, U3 small nucleolar ribonucleoprotein, homolog (yeast)
ENSDART00000090025	A_15_P200076	0.515679	7.7411	3.47683	0.00317221	0.0294887	-1.98421	566876	wfs1a	Wolfram syndrome 1a (wolframin)
BC164018	A_15_P102198	0.515398	9.6246	3.17914	0.00591664	0.043976	-2.58563	503748	rfc2	replication factor C (activator 1) 2
NM_001100092	A_15_P176301	0.515296	7.55821	3.3416	0.00421202	0.035299	-2.25841	100005195	map7d2a	MAP7 domain containing 2a
BC164405	A_15_P659076	0.515228	5.4641	3.35405	0.00410364	0.0347756	-2.23324	791612	mat2ab	methionine adenosyltransferase II, alpha b
NM_001044311	A_15_P502462	0.514451	7.70029	3.37927	0.00389236	0.0336078	-2.18218	324984	txlng	taxilin gamma
BC152222	A_15_P179296	0.51439	7.55078	5.23682	8.55084e-05	0.00299776	1.56114	798995	tbc1d23	TBC1 domain family, member 23
NM_001077605	A_15_P620606	0.513937	6.20842	5.59825	4.23009e-05	0.00196364	2.25544	559300	fam78aa	family with sequence similarity 78, member Aa
NM_001025181	A_15_P620826	0.513801	8.60074	4.39683	0.00046555	0.00885028	-0.108858	574002	zgc:114174	zgc:114174
ENSDART00000138806	A_15_P203481	0.513712	6.18514	4.0652	0.000925466	0.013493	-0.783293	100002200	barx2	BarH-like homeobox 2
NM_001002533	A_15_P162786	0.513455	6.5986	4.54755	0.000341665	0.00725525	0.195528	436806	rab11fip4a	RAB11 family interacting protein 4 (class II) a
ENSDART00000067264	A_15_P159111	0.513114	5.6682	4.67257	0.000264751	0.00615797	0.446682	564347	efcab4bb	EF-hand calcium binding domain 4Bb
NM_001012375	A_15_P631016	0.513071	6.98083	4.30331	0.000564618	0.00995769	-0.298475	497616	numbl	numb homolog (Drosophila)-like
NM_001029969	A_15_P205101	0.511531	6.70455	4.76098	0.000221267	0.00545936	0.623467	574422	fynb	FYN oncogene related to SRC, FGR, YES b
NM_131295	A_15_P149971	0.511439	7.12034	4.32524	0.00053961	0.00968784	-0.253966	30554	cpla2	cytosolic phospholipase a2
NM_001099976	A_15_P104829	0.511048	7.15577	3.66475	0.0021386	0.023071	-1.60134	407640	cryz	crystallin, zeta (quinone reductase)
NM_001045305	A_15_P143131	0.510755	5.42723	4.99991	0.000136829	0.00407095	1.09737	724000	ttll3	tubulin tyrosine ligase-like family, member 3
NM_205593	A_15_P151736	0.510488	5.91908	3.59813	0.00245939	0.0251284	-1.73725	402885	sh3glb2a	SH3-domain GRB2-like endophilin B2a
ENSDART00000083883	A_15_P198096	0.50987	7.37754	4.50701	0.000371234	0.00760372	0.113833	557513	herc4	hect domain and RLD 4
NM_001002515	A_15_P175321	0.508986	6.95841	3.66984	0.00211589	0.0229502	-1.59095	436788	cdk5r1b	cyclin-dependent kinase 5, regulatory subunit 1b (p35)
NM_131281	A_15_P632506	0.508898	8.95777	4.11458	0.000835062	0.0126801	-0.682556	30538	fgf8a	fibroblast growth factor 8a
NM_199853	A_15_P111689	0.508682	10.6765	4.50872	0.000369936	0.00759129	0.117281	334058	wtap	Wilms tumor 1 associated protein
ENSDART00000110229	A_15_P552147	0.508026	7.15282	5.09533	0.000113134	0.00358453	1.28494	799102	LOC799102	protein FAM118B-like
NM_001002353	A_15_P118462	0.506994	9.77951	4.78174	0.000212169	0.00533019	0.664853	436626	dnajb6a	DnaJ (Hsp40) homolog, subfamily B, member 6a
NM_001100145	A_15_P205721	0.506556	6.15563	4.528	0.00035561	0.00744341	0.15615	100101641	kif3b	kinesin family member 3B
NM_001080806	A_15_P172906	0.504816	10.1175	4.48116	0.000391446	0.00785647	0.0616671	567001	rif1	RAP1 interacting factor homolog (yeast)
BC160668	A_15_P604852	0.504702	7.00259	3.91617	0.00126305	0.0163712	-1.08765	100148704	LOC100148704	poly [ADP-ribose] polymerase 15-like
NM_001007064	A_15_P101488	0.504102	8.85674	4.75229	0.000225198	0.00551861	0.606113	474350	dmrta2	doublesex and mab-3 related transcription factor like family A2
NM_212651	A_15_P624071	0.503803	10.6013	3.37938	0.00389147	0.0336078	-2.18195	323695	cav1	caveolin 1
NM_001003832	A_15_P106273	0.502504	12.4444	4.23869	0.000645395	0.0107356	-0.429792	321585	psmc6	proteasome (prosome, macropain) 26S subunit, ATPase, 6
NM_001080659	A_15_P172991	0.502485	10.117	3.27146	0.00487838	0.0389933	-2.40004	791177	zgc:158689	zgc:158689
ENSDART00000098528	A_15_P168676	0.501978	6.26555	3.66944	0.00211764	0.0229502	-1.59176	797513	b3gnt2l	UDP-GlcNAc:betaGal beta-1,3-N-acetylglucosaminyltransferase 2, like
NM_001007120	A_15_P503957	0.501252	9.77419	4.09179	0.000875617	0.0130967	-0.729039	368671	homeza	homeodomain leucine zipper gene a
NM_001013545	A_15_P620863	0.501099	6.0415	3.6052	0.00242318	0.024909	-1.72283	541418	zgc:101564	zgc:101564
ENSDART00000099977	A_15_P145491	0.501015	6.62189	4.63811	0.000283989	0.0064284	0.377585	100330946	LOC100330946	RNA-binding E3 ubiquitin-protein ligase MEX3C-like
NM_001083820	A_15_P640259	0.500924	9.08722	3.31837	0.00442209	0.036449	-2.30537	553495	LOC553495	uncharacterized LOC553495
NM_178305	A_15_P111326	0.500815	7.0085	5.12448	0.000106773	0.00349393	1.34203	352942	rapsn	receptor-associated protein of the synapse, 43kD
NM_001020816	A_15_P657132	0.500714	9.11194	3.21982	0.00543473	0.041632	-2.50398	321937	frmd6	FERM domain containing 6
NM_001159512	A_15_P165271	0.500665	8.38994	4.3993	0.000463188	0.00882066	-0.103857	559754	tmprss13a	transmembrane protease, serine 13a
ENSDART00000105227	A_15_P143646	0.500337	10.1249	4.29772	0.000571187	0.0100289	-0.309839	100331639	LOC100331639	myosin-9-like
NM_001002424	A_15_P121308	0.500228	8.33264	3.37716	0.00390959	0.0337167	-2.18644	436697	slc48a1a	solute carrier family 48 (heme transporter), member 1a
NM_001076600	A_15_P630146	0.500103	7.20665	4.00531	0.00104851	0.0146018	-0.905536	767660	tank	TRAF family member-associated NFKB activator
NM_131025	A_15_P117613	0.500042	11.8628	4.27015	0.000604704	0.0103433	-0.365846	30222	ccnd1	cyclin D1
NM_001128722	A_15_P104383	0.500009	8.9614	5.14498	0.00010252	0.00340038	1.38213	564840	LOC564840	purine-rich element binding protein B
NM_200340	A_15_P106790	0.499453	8.6599	3.3022	0.00457441	0.0373106	-2.33803	393311	plekhf1	pleckstrin homology domain containing, family F (with FYVE domain) member 1
ENSDART00000132653	A_15_P769191	0.4986	8.71887	4.5125	0.00036708	0.00754217	0.124906	559022	tnks	tankyrase, TRF1-interacting ankyrin-related ADP-ribose polymerase
NM_001257193	A_15_P144046	0.498516	9.89453	3.5365	0.00279887	0.0272165	-1.8628	560924	dysf	dysferlin, limb girdle muscular dystrophy 2B (autosomal recessive)
NM_001202420	A_15_P177681	0.49851	8.57548	3.27033	0.00488994	0.0390383	-2.40232	555595	fam214a	family with sequence similarity 214, member A
BC095361	A_15_P104110	0.498116	10.1494	3.21194	0.00552491	0.042005	-2.5198	404726	cx39.9	connexin 39.9
NM_001004637	A_15_P143161	0.497897	7.29762	3.84055	0.00147952	0.0182804	-1.2422	447899	rtkn2b	rhotekin 2b
NM_213469	A_15_P104116	0.497815	10.3935	4.05182	0.000951623	0.0136746	-0.810597	406778	exo1	exonuclease 1
ENSDART00000138318	A_15_P196776	0.497721	7.34217	3.44162	0.00341538	0.0309116	-2.05574	570775	LOC570775	protein argonaute-1-like
NM_001111254	A_15_P651331	0.497365	9.72646	4.13151	0.000806169	0.0123784	-0.648031	100008100	zgc:174180	zgc:174180
BC045402	A_15_P114330	0.497097	11.644	6.43051	8.93569e-06	0.000743186	3.78637	321059	rrp1	ribosomal RNA processing 1 homolog (S. cerevisiae)
NM_001079965	A_15_P151476	0.496766	7.64803	4.62832	0.000289713	0.00654447	0.357932	557919	adpgk	ADP-dependent glucokinase
NM_200349	A_15_P194251	0.496377	6.29577	4.77552	0.000214852	0.00537914	0.652465	393320	slc22a7b	solute carrier family 22 (organic anion transporter), member 7b
ENSDART00000063704	A_15_P202956	0.49511	8.87684	3.14015	0.0064182	0.0461593	-2.66372	556515	LOC556515	cysteine-rich protein 3-like
ENSDART00000138468	A_15_P145861	0.494532	5.73395	3.72953	0.00186694	0.0211628	-1.46905	100005375	si:ch211-135f11.4	si:ch211-135f11.4
NM_001012312	A_15_P117189	0.494415	9.30326	4.87747	0.000174906	0.00472376	0.855246	321099	gsna	gelsolin a
NM_001025452	A_15_P659806	0.493678	8.68257	5.15297	0.00010091	0.00337756	1.39775	334107	tsn	translin
ENSDART00000050551	A_15_P381250	0.492613	11.1175	3.1676	0.00606091	0.0446126	-2.60876	100526672	ptprsb	protein tyrosine phosphatase, receptor type, s, b
NM_001017548	A_15_P627781	0.49256	6.91035	4.25031	0.00063005	0.0105995	-0.406167	548344	zgc:113355	zgc:113355
NM_001001407	A_15_P710652	0.492279	7.20063	4.32759	0.000537002	0.00967265	-0.249205	406637	mre11a	meiotic recombination 11 homolog A (S. cerevisiae)
ENSDART00000109622	A_15_P477800	0.491893	7.92253	4.87163	0.000176975	0.00474461	0.843652	563218	si:rp71-10d19.4	si:rp71-10d19.4
NM_001105594	A_15_P563022	0.491784	6.46387	5.03563	0.00012741	0.00388547	1.16772	793097	fars2	phenylalanyl-tRNA synthetase 2, mitochondrial
ENSDART00000101646	A_15_P761121	0.490887	5.83638	3.35658	0.00408194	0.0346586	-2.22812	100005323	LOC100005323	GTPase IMAP family member 8-like
ENSDART00000149088	A_15_P462365	0.490861	7.55127	3.25925	0.00500459	0.0396691	-2.42463	100333008	nfxl1	nuclear transcription factor, X-box binding-like 1
BC139650	A_15_P178501	0.490323	9.45653	3.11844	0.00671538	0.0476412	-2.70711	368727	si:dkey-11j8.1	si:dkey-11j8.1
NM_001105701	A_15_P179076	0.490121	9.22635	5.1541	0.000100685	0.00337756	1.39995	100126021	lars2	leucyl-tRNA synthetase 2, mitochondrial
NM_001044876	A_15_P732145	0.490064	7.81066	3.11208	0.00680496	0.0479783	-2.71981	558818	LOC558818	protein NLRC3-like
NM_001145585	A_15_P188396	0.490046	6.67676	4.16158	0.00075735	0.0118771	-0.586768	564372	osbp	oxysterol binding protein
NM_001082799	A_15_P106740	0.489024	7.26941	4.92208	0.000159907	0.00448415	0.94365	402802	pla2g12a	phospholipase A2, group XIIA
NM_001123393	A_15_P517147	0.488862	9.35185	3.93205	0.00122182	0.0160547	-1.0552	570267	LOC570267	uncharacterized LOC570267
NM_001044795	A_15_P149181	0.487957	6.31907	3.81886	0.00154826	0.018813	-1.28653	556132	smap2	small ArfGAP2
NM_001017649	A_15_P420750	0.487791	5.93358	5.00051	0.000136664	0.00407095	1.09856	550342	arfip2b	ADP-ribosylation factor interacting protein 2b
BC115106	A_15_P365375	0.487742	10.3238	4.18736	0.000717875	0.0114703	-0.534253	58013	noc2l	nucleolar complex associated 2 homolog (S. cerevisiae)
ENSDART00000041035	A_15_P300776	0.48671	7.10127	3.4876	0.00310134	0.029209	-1.96231	565384	snap91	synaptosomal-associated protein 91
NM_001128355	A_15_P633486	0.486516	8.58459	3.9996	0.00106108	0.014727	-0.9172	794656	LOC794656	novel NACHT domain containing protein
ENSDART00000081543	A_15_P201246	0.48645	12.7824	3.55802	0.00267533	0.0264604	-1.81898	324790	ptprna	protein tyrosine phosphatase, receptor type, Na
NM_001002677	A_15_P111998	0.486288	12.5157	3.62719	0.00231392	0.0242746	-1.67798	436950	sumo3b	SMT3 suppressor of mif two 3 homolog 3b
NM_131114	A_15_P100102	0.485677	7.43057	3.12771	0.0065868	0.0470583	-2.68858	30335	eve1	even-skipped-like1
NM_001083552	A_15_P107438	0.485213	9.06137	3.64987	0.00220637	0.0236203	-1.63169	563810	oraov1	oral cancer overexpressed 1
NM_001111170	A_15_P135956	0.484636	6.34008	5.32012	7.25989e-05	0.00269721	1.72261	562853	kcna2b	potassium voltage-gated channel, shaker-related subfamily, member 2b
NM_201006	A_15_P666321	0.483837	6.38686	3.53895	0.00278453	0.027089	-1.85781	393981	ttc4	tetratricopeptide repeat domain 4
NM_001128715	A_15_P186416	0.48351	5.98512	4.10177	0.000857613	0.0129331	-0.708676	563448	zgc:193690	zgc:193690
ENSDART00000045809	A_15_P191106	0.483311	6.92611	3.37641	0.00391576	0.0337435	-2.18797	100332730	srpx2	sushi-repeat containing protein, X-linked 2
ENSDART00000139377	A_15_P582302	0.483206	6.77869	4.08526	0.000887593	0.0132397	-0.742352	564101	si:dkey-230p4.1	si:dkey-230p4.1
NM_001002635	A_15_P109957	0.483077	6.75636	3.95394	0.0011672	0.0156223	-1.01047	436908	slc17a9b	solute carrier family 17, member 9b
NM_213151	A_15_P197931	0.483067	11.5052	4.00608	0.00104683	0.0146018	-0.903973	368213	glo1	glyoxalase 1
ENSDART00000124043	A_15_P246451	0.482185	6.58698	3.87916	0.00136468	0.0173372	-1.16328	100148744	si:dkey-7i8.1	si:dkey-7i8.1
ENSDART00000053831	A_15_P191956	0.481633	6.27331	4.35096	0.000511714	0.00941384	-0.201801	570410	ptger2b	prostaglandin E receptor 2b (subtype EP2)
ENSDART00000076082	A_15_P727711	0.48083	11.8365	3.30253	0.00457124	0.0372987	-2.33736	569489	fetub	fetuin B
NM_001002309	A_15_P109328	0.48055	7.43443	3.22048	0.00542723	0.041632	-2.50265	432386	pih1d3	PIH1 domain containing 3
ENSDART00000155615	A_15_P240616	0.480363	7.85685	4.51981	0.000361623	0.00751496	0.139648	100000277	LOC100000277	autophagy-related protein 2 homolog B-like
ENSDART00000134448	A_15_P562657	0.479633	7.14661	4.76818	0.00021807	0.00541608	0.637813	559572	l3mbtl1b	l(3)mbt-like 1b (Drosophila)
NM_001020609	A_15_P755341	0.479622	8.92027	5.4395	5.75066e-05	0.00230013	1.95253	553636	trnau1apa	tRNA selenocysteine 1 associated protein 1a
NM_130961	A_15_P108292	0.479615	7.05026	3.67379	0.0020984	0.0228628	-1.58287	30146	lft2	lefty2
NM_001030113	A_15_P120904	0.47958	6.36346	3.81475	0.00156164	0.0189128	-1.29493	558005	rsph9	radial spoke head 9 homolog
NM_001020721	A_15_P365390	0.479564	8.89794	3.2827	0.00476499	0.0384085	-2.37738	553750	mtmr1a	myotubularin related protein 1a
NM_001003840	A_15_P367265	0.479405	10.2006	4.30516	0.000562468	0.00992884	-0.294727	335049	ebna1bp2	EBNA1 binding protein 2
NM_001025450	A_15_P174051	0.479121	12.737	3.67381	0.00209831	0.0228628	-1.58283	317744	dnmt4	DNA (cytosine-5-)-methyltransferase 4
ENSDART00000125163	A_15_P732886	0.478991	10.1038	3.67262	0.00210357	0.0228654	-1.58527	555850	si:ch211-153a8.4	si:ch211-153a8.4
ENSDART00000057268	A_15_P499442	0.478673	7.21648	4.24232	0.000640557	0.0106845	-0.422405	100005373	greb1l	growth regulation by estrogen in breast cancer-like
NM_001110486	A_15_P259161	0.478282	7.61917	3.86734	0.00139884	0.0176723	-1.18744	100004879	zgc:158292	zgc:158292
NM_001017556	A_15_P149906	0.478276	8.32245	4.64227	0.000281592	0.00638071	0.385934	550128	rhbdl3	rhomboid, veinlet-like 3 (Drosophila)
NM_001002042	A_15_P176781	0.477687	9.42838	4.15768	0.000763511	0.011932	-0.594715	321277	mybbp1a	MYB binding protein (P160) 1a
ENSDART00000081319	A_15_P492697	0.477321	8.39754	3.5586	0.00267205	0.0264604	-1.81779	100005490	zrsr2	zinc finger (CCCH type), RNA-binding motif and serine/arginine rich 2
ENSDART00000111939	A_15_P685421	0.477224	7.47937	3.73677	0.00183882	0.0209645	-1.45427	101883339	LOC101883339	sushi, nidogen and EGF-like domain-containing protein 1-like
ENSDART00000132667	A_15_P766422	0.477086	5.8038	3.2986	0.004609	0.0374615	-2.34529	566957	LOC566957	novel NACHT domain containing protein
NM_201035	A_15_P399905	0.477032	5.90969	3.1066	0.00688303	0.0483464	-2.73074	386933	kcnj1a.1	potassium inwardly-rectifying channel, subfamily J, member 1a, tandem duplicate 1
AI957916	A_15_P519322	0.476641	5.60048	4.26258	0.000614241	0.0104307	-0.381214	386798	wu:fd08b07	wu:fd08b07
EH995454	A_15_P687651	0.476239	7.43376	3.7816	0.00167391	0.0197859	-1.36266	386815	wu:fk57a03	wu:fk57a03
NM_001045037	A_15_P120966	0.475976	6.69446	3.95522	0.0011641	0.0155949	-1.00787	564029	tspan11	tetraspanin 11
NM_130990	A_15_P107442	0.475652	7.76516	3.39373	0.00377617	0.0329544	-2.15288	30183	acvr1b	activin A receptor, type IB
NM_001007317	A_15_P116990	0.473665	9.8876	4.61501	0.000297678	0.00667631	0.331223	100000842	gemin8	gem (nuclear organelle) associated protein 8
NM_131095	A_15_P459866	0.473387	8.69172	4.2435	0.000639002	0.0106738	-0.420018	30311	ek1	eph-like kinase 1
NM_001020480	A_15_P105914	0.473276	8.47388	3.93033	0.00122623	0.016086	-1.05872	323956	nmt1a	N-myristoyltransferase 1a
NM_001076706	A_15_P629206	0.471893	8.08326	3.60214	0.00243875	0.0249873	-1.72906	767737	foxj1a	forkhead box J1a
ENSDART00000136761	A_15_P200486	0.471699	7.41307	3.63003	0.00230017	0.0241911	-1.67219	561941	LOC561941	cAMP-dependent protein kinase catalytic subunit PRKX-like
NM_001002341	A_15_P143201	0.471051	9.69782	3.54101	0.00277255	0.0270204	-1.85363	368856	cenpn	centromere protein N
NM_001045106	A_15_P215241	0.470676	8.18606	3.81108	0.0015737	0.0189916	-1.30243	566557	furina	furin (paired basic amino acid cleaving enzyme) a
NM_001111171	A_15_P623056	0.470486	5.98028	3.15009	0.00628643	0.0455257	-2.64382	563172	etf1a	eukaryotic translation termination factor 1a
NM_001017766	A_15_P150511	0.470144	11.7092	3.53399	0.00281369	0.0273001	-1.86792	550463	eed	embryonic ectoderm development
NM_001030180	A_15_P173766	0.47003	7.6882	4.03756	0.00098032	0.01395	-0.839696	563732	uts1	urotensin 1
NM_194410	A_15_P120067	0.469857	9.15362	3.53938	0.00278205	0.0270889	-1.85695	373870	vax1	ventral anterior homeobox 1
ENSDART00000148002	A_15_P762011	0.469845	7.07617	3.69033	0.00202687	0.0224428	-1.54911	566841	crebbpa	CREB binding protein a
NM_213104	A_15_P121051	0.469627	11.4983	4.05238	0.000950505	0.0136732	-0.809445	406378	pgrmc2	progesterone receptor membrane component 2
NM_200967	A_15_P109220	0.469523	7.67642	5.19981	9.19831e-05	0.00316563	1.48913	393942	efhc1	EF-hand domain (C-terminal) containing 1
NM_001199916	A_15_P104943	0.469117	11.4188	4.71834	0.000241243	0.00579537	0.538294	100005813	sbno1	strawberry notch homolog 1 (Drosophila)
NM_001202525	A_15_P185136	0.468576	5.5983	3.62997	0.00230045	0.0241911	-1.6723	571911	fdft1	farnesyl-diphosphate farnesyltransferase 1
NM_001040095	A_15_P143506	0.467855	5.72482	3.78378	0.00166628	0.0197232	-1.35821	100005852	fgf22	fibroblast growth factor 22
NM_213059	A_15_P173521	0.467733	9.48942	5.1732	9.69505e-05	0.00329804	1.43724	406332	crsp7	cofactor required for Sp1 transcriptional activation, subunit 7
NM_001003773	A_15_P173281	0.467187	7.57595	3.8435	0.0014704	0.0181891	-1.23616	445316	cdkl1	cyclin-dependent kinase-like 1 (CDC2-related kinase)
NM_001113646	A_15_P629686	0.467136	7.23994	4.09608	0.000867837	0.0130354	-0.720292	100002876	nkain4	Na+/K+ transporting ATPase interacting 4
ENSDART00000104928	A_15_P185441	0.467078	10.1898	3.09335	0.00707564	0.0492268	-2.75717	559746	xirp2a	xin actin-binding repeat containing 2a
NM_001110383	A_15_P488790	0.467065	7.01224	4.46252	0.000406715	0.00803079	0.0240207	559537	scly	selenocysteine lyase
NM_001126403	A_15_P147681	0.466431	6.50806	4.90052	0.000166983	0.00459042	0.900953	561959	rps6ka4	ribosomal protein S6 kinase, polypeptide 4
NM_001258317	A_15_P450225	0.465895	7.57477	3.10672	0.00688127	0.0483464	-2.73049	449866	im:7137886	im:7137886
NM_001128373	A_15_P625451	0.465866	5.83684	4.25	0.000630454	0.0105995	-0.406796	100148025	si:dkey-119m17.2	si:dkey-119m17.2
NM_001020507	A_15_P178346	0.465846	13.5017	3.39048	0.00380196	0.0331137	-2.15946	321552	smyhc1	slow myosin heavy chain 1
NM_001098390	A_15_P631731	0.465532	7.8382	3.46901	0.00322466	0.0298122	-2.00009	567100	zgc:162576	zgc:162576
NM_200772	A_15_P409705	0.465188	10.6772	4.31273	0.000553733	0.00982887	-0.27935	393745	wars	tryptophanyl-tRNA synthetase
ENSDART00000101401	A_15_P201561	0.465133	9.36457	3.92161	0.00124876	0.0162525	-1.07652	567483	tex30	testis expressed 30
NM_200644	A_15_P104400	0.463946	11.4137	3.25268	0.00507385	0.0400167	-2.43787	393617	nat10	N-acetyltransferase 10
NM_001006105	A_15_P114601	0.463798	9.48676	4.85335	0.000183612	0.00486332	0.807355	450085	golph3	golgi phosphoprotein 3
NM_001113597	A_15_P400610	0.46256	9.72658	4.6893	0.000255899	0.00604312	0.480184	563613	eif2b5	eukaryotic translation initiation factor 2B, subunit 5 epsilon
ENSDART00000138128	A_15_P297291	0.462535	8.13894	3.63973	0.00225385	0.0239418	-1.6524	100006560	si:ch73-112l6.1	si:ch73-112l6.1
NM_001003859	A_15_P111650	0.462063	11.5612	3.18933	0.0057921	0.0434794	-2.56519	445382	nup205	nucleoporin 205
NM_131536	A_15_P130801	0.461616	6.2606	3.81581	0.00155817	0.0188811	-1.29275	58051	hoxa1a	homeo box A1a
ENSDART00000099350	A_15_P198701	0.461362	11.2399	4.9494	0.000151381	0.00429441	0.997687	564651	hltf	helicase-like transcription factor
NM_201087	A_15_P104676	0.46077	10.8969	3.6682	0.00212316	0.0229759	-1.59429	394062	tnpo3	transportin 3
NM_213173	A_15_P516187	0.46056	8.1552	3.94351	0.0011929	0.0157923	-1.03178	406452	sqstm1	sequestosome 1
ENSDART00000132175	A_15_P655596	0.460462	6.58009	3.20311	0.00562783	0.0426104	-2.53755	30656	nadl1.1	neural adhesion molecule L1.1
NM_001100956	A_15_P669591	0.459987	9.03199	4.01444	0.00102875	0.0144241	-0.886911	571990	si:dkeyp-4c4.1	si:dkeyp-4c4.1
NM_201460	A_15_P141191	0.459957	11.8661	3.81835	0.0015499	0.0188226	-1.28756	266989	etf1b	eukaryotic translation termination factor 1b
NM_131098	A_15_P747901	0.459618	12.6527	3.82962	0.00151376	0.0185763	-1.26453	30314	apoeb	apolipoprotein Eb
NM_001080662	A_15_P443120	0.459181	8.50576	3.12699	0.00659678	0.0470583	-2.69003	791180	shisa3	shisa homolog 3 (Xenopus laevis)
NM_214726	A_15_P117067	0.459024	10.4756	3.69815	0.0019939	0.0221862	-1.53314	405791	cacna1sb	calcium channel, voltage-dependent, L type, alpha 1S subunit, b
NM_001144794	A_15_P429435	0.45847	6.89086	4.18812	0.000716751	0.0114703	-0.532716	563246	exoc3l4	exocyst complex component 3-like 4
NM_200680	A_15_P190491	0.458189	7.63696	4.41899	0.00044479	0.0085444	-0.0640015	393653	rhogd	ras homolog gene family, member Gd
NM_131328	A_15_P729036	0.457883	11.879	4.52239	0.00035972	0.00748661	0.144841	30591	hsp90aa1.1	heat shock protein 90, alpha (cytosolic), class A member 1, tandem duplicate 1
ENSDART00000124022	A_15_P244326	0.456767	8.96997	3.45225	0.00334003	0.0304303	-2.03414	100537196	LOC100537196	target of rapamycin complex 2 subunit MAPKAP1-like
ENSDART00000113616	A_15_P591847	0.456743	5.65995	3.17786	0.00593257	0.044037	-2.58821	100137103	zgc:171426	zgc:171426
ENSDART00000157041	A_15_P394310	0.456626	7.54192	3.42413	0.00354297	0.0317522	-2.09123	558214	slc12a7a	solute carrier family 12, member 7a
NM_131854	A_15_P173806	0.456543	9.36153	3.686	0.00204535	0.0226017	-1.55794	117506	efna3b	ephrin A3b
NM_199535	A_15_P661266	0.456142	12.146	4.72945	0.000235868	0.00573456	0.560496	321114	nhp2l1b	NHP2 non-histone chromosome protein 2-like 1b (S. cerevisiae)
NM_001003608	A_15_P632731	0.454858	10.7796	4.05042	0.000954399	0.0137055	-0.813451	445214	nr2e1	nuclear receptor subfamily 2, group E, member 1
ENSDART00000124635	A_15_P518607	0.454411	8.63009	4.53284	0.000352104	0.00739889	0.165903	553495	LOC553495	uncharacterized LOC553495
ENSDART00000078059	A_15_P165471	0.453972	6.4014	3.63946	0.0022551	0.0239436	-1.65294	100000271	si:ch211-198e20.11	si:ch211-198e20.11
NM_001002340	A_15_P108842	0.4533	7.41251	3.71704	0.00191646	0.0215904	-1.49456	436612	cldn7a	claudin 7a
NM_131671	A_15_P628297	0.452411	9.46798	4.24461	0.000637532	0.0106694	-0.417757	64273	atp1b1b	ATPase, Na+/K+ transporting, beta 1b polypeptide
NM_001001843	A_15_P487730	0.452149	7.29447	3.31429	0.00446002	0.0366474	-2.31361	415103	tph1b	tryptophan hydroxylase 1b
ENSDART00000110105	A_15_P460165	0.45083	7.47697	3.70478	0.00196639	0.0219613	-1.51961	571033	pidd1	p53-induced death domain protein 1
NM_001007151	A_15_P207101	0.450356	5.29862	3.31835	0.00442228	0.036449	-2.30541	322604	shbg	sex hormone binding globulin
NM_001045424	A_15_P173711	0.450229	6.20422	3.74952	0.00179033	0.0206028	-1.42822	751714	zgc:153631	zgc:153631
BC165683	A_15_P660041	0.450177	9.69884	3.34217	0.00420704	0.0352843	-2.25726	325603	polr1b	polymerase (RNA) I polypeptide B
ENSDART00000109846	A_15_P663406	0.450117	8.68307	4.4149	0.000448543	0.00860145	-0.0722645	797138	zgc:171673	zgc:171673
ENSDART00000082740	A_15_P377075	0.450068	6.96343	3.63355	0.00228324	0.024114	-1.665	100006454	tead1b	TEA domain family member 1b
NM_200316	A_15_P121478	0.449481	8.41823	3.64309	0.00223801	0.0238426	-1.64554	393286	ttc25	tetratricopeptide repeat domain 25
ENSDART00000131225	A_15_P182066	0.449419	5.81115	4.84285	0.000187537	0.00493735	0.7865	793729	si:dkey-211g8.4	si:dkey-211g8.4
ENSDART00000103943	A_15_P237561	0.449192	7.15039	4.27757	0.000595486	0.0102792	-0.35076	100150844	LOC100150844	protein kinase C delta type-like
NM_200067	A_15_P741806	0.449182	7.36751	4.58678	0.000315331	0.00695852	0.27449	337487	pus3	pseudouridylate synthase 3
NM_001076601	A_15_P119682	0.44897	7.30215	4.64527	0.000279877	0.00637777	0.391951	767661	blvra	biliverdin reductase A
NM_131631	A_15_P152846	0.448732	6.7679	3.48549	0.00311507	0.0292193	-1.96659	58215	fech	ferrochelatase
ENSDART00000125511	A_15_P155056	0.447314	6.24412	4.29874	0.000569975	0.01002	-0.307751	100538217	LOC100538217	protein NLRC3-like
ENSDART00000111694	A_15_P310956	0.447272	7.2454	3.63088	0.00229606	0.0241875	-1.67045	559022	tnks	tankyrase, TRF1-interacting ankyrin-related ADP-ribose polymerase
BC056724	A_15_P133751	0.447257	12.411	4.36081	0.000501421	0.00932305	-0.181829	321943	ube2l3b	ubiquitin-conjugating enzyme E2L 3b
NM_001003870	A_15_P237116	0.446635	9.82552	3.21208	0.00552334	0.042005	-2.51953	445393	ppp1r12a	protein phosphatase 1, regulatory (inhibitor) subunit 12A
NM_001045430	A_15_P727656	0.44615	6.13915	3.99586	0.0010694	0.014805	-0.924845	791588	zgc:153740	zgc:153740
AF149720	A_15_P655716	0.445988	6.08149	3.60022	0.0024486	0.0250297	-1.73297	403075	l3mbtl3	l(3)mbt-like 3 (Drosophila)
NM_001013273	A_15_P103071	0.445819	6.9805	4.81238	0.000199428	0.00513414	0.725895	407729	caprin2	caprin family member 2
NM_001045064	A_15_P232601	0.44553	12.192	4.78671	0.000210047	0.005297	0.674761	564853	hcfc1a	host cell factor C1a
NM_200085	A_15_P100910	0.445241	8.47154	4.0554	0.000944547	0.0136354	-0.803286	368274	slc16a1	solute carrier family 16 (monocarboxylic acid transporters), member 1
ENSDART00000136169	A_15_P300076	0.445188	9.61865	4.4951	0.000380413	0.00771971	0.0897984	100150766	si:dkey-216e6.5	si:dkey-216e6.5
NM_001077575	A_15_P141421	0.445005	7.57241	4.03643	0.000982627	0.0139557	-0.841999	568585	trip4	thyroid hormone receptor interactor 4
FP111236	A_15_P772546	0.444353	5.97632	3.19839	0.00568359	0.0429143	-2.54702	336096	wu:fj48c04	wu:fj48c04
NM_001002328	A_15_P116121	0.444237	8.16261	4.57123	0.00032551	0.00708347	0.243212	436600	ebp	emopamil binding protein (sterol isomerase)
ENSDART00000134442	A_15_P396115	0.443743	6.63779	3.29161	0.00467688	0.0379022	-2.35939	562772	slco1c1	solute carrier organic anion transporter family, member 1C1
XM_001341862	A_15_P300436	0.443714	6.66691	4.19896	0.000700811	0.0113145	-0.510647	100002014	si:ch211-102c2.8	si:ch211-102c2.8
ENSDART00000105432	A_15_P194076	0.443519	10.5433	4.02171	0.00101326	0.0142891	-0.872057	558180	mef2bnb	mef2b neighbor
NM_001166256	A_15_P252421	0.443251	6.87321	3.6377	0.00226344	0.0239806	-1.65653	100147894	jph1a	junctophilin 1a
NM_213304	A_15_P116605	0.443028	8.58445	4.33715	0.0005265	0.00957776	-0.229797	406596	socs3b	suppressor of cytokine signaling 3b
NM_001002315	A_15_P141601	0.442811	7.13457	4.54975	0.000340125	0.00725158	0.199973	436586	ccm2	cerebral cavernous malformation 2
NM_212623	A_15_P101747	0.442788	9.67481	3.1102	0.00683168	0.0480856	-2.72356	322581	trabd	TraB domain containing
NM_001089439	A_15_P113680	0.441672	6.27965	3.53157	0.00282799	0.0273061	-1.87284	795289	dok6	docking protein 6
NM_001004585	A_15_P153326	0.441356	10.4265	4.29038	0.000579915	0.0101137	-0.324735	447846	bmpr1ab	bone morphogenetic protein receptor, type 1ab
NM_001002687	A_15_P172261	0.441	7.54368	4.25034	0.000630006	0.0105995	-0.406097	572021	zgc:91849	zgc:91849
CK030316	A_15_P115225	0.440583	6.3211	4.11211	0.000839362	0.0127103	-0.68759	560947	si:ch211-271e10.1	si:ch211-271e10.1
NM_200008	A_15_P106741	0.440018	14.7038	3.60219	0.00243854	0.0249873	-1.72897	336303	ppdpfb	pancreatic progenitor cell differentiation and proliferation factor b
NM_001044860	A_15_P164436	0.439926	9.51094	4.36558	0.000496505	0.00930384	-0.172146	558421	efcab1	EF-hand calcium binding domain 1
NM_001002297	A_15_P207666	0.439816	11.6594	3.83615	0.0014932	0.0184192	-1.25118	321897	gnl3	guanine nucleotide binding protein-like 3 (nucleolar)
ENSDART00000043248	A_15_P268291	0.439649	6.63982	3.35613	0.0040858	0.034678	-2.22903	569616	si:ch211-121a2.3	si:ch211-121a2.3
NM_001114482	A_15_P492572	0.439289	5.49578	4.22689	0.000661369	0.0108937	-0.453794	100005680	nab2	NGFI-A binding protein 2 (EGR1 binding protein 2)
NM_001093747	A_15_P662024	0.43917	7.85937	4.26768	0.000607794	0.0103613	-0.370853	321070	rock2b	rho-associated, coiled-coil containing protein kinase 2b
NM_200321	A_15_P170621	0.439167	9.78726	3.73139	0.00185966	0.021102	-1.46525	393291	rbm28	RNA binding motif protein 28
NM_001077304	A_15_P106078	0.439074	9.6689	4.0242	0.00100802	0.0142335	-0.86698	768161	zgc:153041	zgc:153041
BC050512	A_15_P108921	0.438839	13.0467	3.95104	0.00117428	0.015673	-1.01639	322089	ctps1a	CTP synthase 1a
NM_200086	A_15_P108988	0.438558	10.4068	4.07341	0.000909765	0.0133885	-0.766528	368320	gmnn	geminin, DNA replication inhibitor
ENSDART00000113815	A_15_P762431	0.438166	6.03485	4.14881	0.000777711	0.0120765	-0.612789	100149526	LOC100149526	sal-like protein 1-like
NM_001042769	A_15_P120149	0.437669	11.5712	3.91479	0.00126671	0.0163992	-1.09047	692256	pold3	polymerase (DNA-directed), delta 3, accessory subunit
NM_001098731	A_15_P583777	0.437631	8.00083	3.6699	0.00211561	0.0229502	-1.59082	553364	iqca1	IQ motif containing with AAA domain 1
NM_001017622	A_15_P169846	0.437616	7.70158	4.92849	0.000157865	0.00443254	0.956325	550285	cdk10	cyclin-dependent kinase 10
NM_001025543	A_15_P176241	0.437473	5.96572	3.67928	0.00207441	0.0227531	-1.57168	566413	ankef1a	ankyrin repeat and EF-hand domain containing 1a
NM_001077547	A_15_P748696	0.437405	7.64725	4.51526	0.000365016	0.00754217	0.130457	558487	eno4	enolase family member 4
NM_001100049	A_15_P206531	0.43736	7.01003	3.27888	0.00480324	0.0385752	-2.38508	792168	ing5a	inhibitor of growth family, member 5a
NM_001111081	A_15_P744841	0.437039	7.75226	4.70399	0.000248375	0.00590853	0.509586	560202	ghrb	growth hormone receptor b
NM_001039994	A_15_P741956	0.436941	9.35995	4.96241	0.000147486	0.00424423	1.0234	664766	zgc:123105	zgc:123105
NM_001261426	A_15_P297662	0.436935	8.31136	4.28419	0.000587383	0.0102016	-0.337303	751675	morn2	MORN repeat containing 2
NM_001044791	A_15_P140661	0.436797	9.1203	4.66316	0.000269868	0.00623081	0.427822	555639	cd164	CD164 molecule, sialomucin
NM_001143901	A_15_P632461	0.436559	5.64182	3.81911	0.00154744	0.018813	-1.28601	569891	nsmfb	NMDA receptor synaptonuclear signaling and neuronal migration factor b
NM_001076615	A_15_P503527	0.436498	10.5501	4.16199	0.000756704	0.0118763	-0.585931	767676	ctdsplb	CTD (carboxy-terminal domain, RNA polymerase II, polypeptide A) small phosphatase-like b
ENSDART00000144801	A_15_P517072	0.436492	9.56826	3.08841	0.00714878	0.0494848	-2.76701	567770	atr	ataxia telangiectasia and Rad3 related
ENSDART00000114385	A_15_P765391	0.435865	7.1695	3.51796	0.00290992	0.0278887	-1.90054	565873	cep152	centrosomal protein 152
NM_001025531	A_15_P196476	0.435812	6.18914	3.22711	0.00535247	0.041309	-2.48931	563991	fam60a	family with sequence similarity 60, member A
ENSDART00000140226	A_15_P203656	0.435405	7.76521	3.25208	0.0050802	0.0400236	-2.43907	569358	si:dkey-283b15.4	si:dkey-283b15.4
NM_001089365	A_15_P148206	0.435355	7.04198	3.83294	0.00150326	0.0184811	-1.25774	553373	zgc:162082	zgc:162082
NM_001245967	A_15_P156961	0.434496	7.44763	3.25948	0.00500221	0.0396654	-2.42418	567257	f3a	coagulation factor IIIa
ENSDART00000123555	A_15_P108387	0.434069	11.0667	3.13455	0.00649351	0.0465517	-2.67491	334173	baz1a	bromodomain adjacent to zinc finger domain, 1A
ENSDART00000104292	A_15_P191901	0.43305	6.08631	4.98994	0.000139581	0.0041416	1.07773	571344	crtc1b	CREB regulated transcription coactivator 1b
NM_001002639	A_15_P148811	0.432212	8.40971	3.77108	0.00171124	0.02005	-1.38417	436912	dedd	death effector domain containing
ENSDART00000018758	A_15_P188566	0.432152	6.00885	4.23158	0.000654981	0.0108457	-0.444266	100006599	si:dkey-27j5.3	si:dkey-27j5.3
XR_084520	A_15_P183356	0.431837	5.9665	4.85333	0.000183617	0.00486332	0.807324	796215	si:dkey-147f3.8	si:dkey-147f3.8
NM_212588	A_15_P749956	0.43168	10.4358	3.559	0.00266985	0.0264574	-1.817	321541	slc20a1b	solute carrier family 20, member 1b
BC075773	A_15_P532615	0.430584	10.1413	3.15192	0.0062625	0.0454584	-2.64016	321897	gnl3	guanine nucleotide binding protein-like 3 (nucleolar)
ENSDART00000080589	A_15_P185466	0.430267	7.83732	3.92115	0.00124996	0.0162525	-1.07747	100006392	LOC100006392	PTB domain-containing engulfment adapter protein 1-like
NM_001083085	A_15_P139836	0.430012	6.0095	3.71302	0.00193267	0.0217062	-1.50277	100034543	taar12i	trace amine associated receptor 12i
NM_200051	A_15_P108215	0.429864	8.54355	4.30545	0.000562122	0.00992884	-0.294123	337131	c1galt1b	core 1 synthase, glycoprotein-N-acetylgalactosamine 3-beta-galactosyltransferase, 1b
NM_001079952	A_15_P176886	0.429756	7.86331	4.58315	0.000317682	0.00698429	0.267179	449958	tnip1	TNFAIP3 interacting protein 1
NM_213049	A_15_P627816	0.429683	9.7669	3.52432	0.00287137	0.0275905	-1.88761	406322	poc1a	POC1 centriolar protein homolog A (Chlamydomonas)
ENSDART00000042915	A_15_P101244	0.429639	5.46085	3.21199	0.00552436	0.042005	-2.51971	569014	ggt1b	gamma-glutamyltransferase 1b
NM_200208	A_15_P139651	0.429438	6.21418	3.24208	0.00518763	0.0405499	-2.45921	793871	desi1b	desumoylating isopeptidase 1b
XM_001923264	A_15_P100591	0.4292	6.15035	3.34517	0.00418069	0.0351789	-2.2512	100149875	LOC100149875	myozenin-3-like
ENSDART00000124553	A_15_P542587	0.428909	6.10633	3.20236	0.00563667	0.0426626	-2.53906	100331556	sipa1l2	signal-induced proliferation-associated 1 like 2
BC046087	A_15_P664241	0.428866	11.6559	3.68523	0.00204868	0.0226159	-1.55953	321129	rtca	RNA 3'-terminal phosphate cyclase
NM_181499	A_15_P120865	0.428222	11.0892	4.5487	0.000340857	0.00725213	0.197857	353248	tnnt1	troponin T1, skeletal, slow
NM_001045154	A_15_P118128	0.428092	6.23878	4.07108	0.000914186	0.0133908	-0.771278	568160	atp9b	ATPase, class II, type 9B
NM_001082551	A_15_P197111	0.427953	9.98667	4.12416	0.000818595	0.0125163	-0.663029	100000709	whsc1	Wolf-Hirschhorn syndrome candidate 1
NM_205747	A_15_P119303	0.427951	6.70418	4.3543	0.000508198	0.00938407	-0.195025	792160	irf1b	interferon regulatory factor 1b
NM_001002356	A_15_P112890	0.427753	9.16101	3.98056	0.00110409	0.0150575	-0.956094	436629	nus1	nuclear undecaprenyl pyrophosphate synthase 1 homolog (S. cerevisiae)
NM_001002382	A_15_P169001	0.427641	10.3362	3.58574	0.00252414	0.0255281	-1.76249	436655	rbm34	RNA binding motif protein 34
ENSDART00000104884	A_15_P222011	0.42713	7.30269	3.29996	0.00459586	0.0374026	-2.34254	100151491	wipf1	WAS/WASL interacting protein family, member 1
NM_200370	A_15_P620081	0.427053	8.46881	4.32432	0.000540635	0.00969831	-0.25583	393341	zgc:64043	zgc:64043
NM_001114584	A_15_P100922	0.4265	8.25791	3.62812	0.00230939	0.0242618	-1.67607	100136866	zgc:172295	zgc:172295
NM_130997	A_15_P119871	0.426438	8.38836	3.51627	0.00292025	0.0279602	-1.90398	30190	egr2b	early growth response 2b
NM_001003862	A_15_P663431	0.425889	11.6042	4.25031	0.000630056	0.0105995	-0.406175	445385	rfc5	replication factor C (activator 1) 5
NM_001161732	A_15_P130611	0.425859	6.571	3.82307	0.00153467	0.0187309	-1.27793	567905	fgfr1b	fibroblast growth factor receptor 1b
NM_199828	A_15_P720091	0.425722	10.1315	3.53196	0.00282566	0.0273061	-1.87204	327568	ccnt2a	cyclin T2a
NM_201295	A_15_P146021	0.425428	9.41689	4.03924	0.000976903	0.0139104	-0.836277	317741	coro1ca	coronin, actin binding protein, 1Ca
NM_001042718	A_15_P153516	0.425399	7.74239	3.6963	0.00200164	0.022243	-1.53692	561865	pdlim3b	PDZ and LIM domain 3b
NM_001013484	A_15_P197046	0.425368	11.7443	3.98075	0.00110366	0.0150575	-0.95571	541357	npm3	nucleophosmin/nucleoplasmin, 3
NM_001083018	A_15_P142316	0.424883	6.02745	3.92407	0.00124237	0.0162147	-1.07151	797289	erich3	glutamate-rich 3
NM_001045132	A_15_P624911	0.424309	8.15944	3.32286	0.00438071	0.0362015	-2.2963	567437	si:dkey-106c17.2	si:dkey-106c17.2
NM_200679	A_15_P443915	0.423974	11.8047	3.82237	0.00153691	0.0187373	-1.27935	393652	lyar	Ly1 antibody reactive homolog (mouse)
AI658347	A_15_P404465	0.423733	8.06188	3.91936	0.00125466	0.0162912	-1.08113	324217	wu:fc21h12	wu:fc21h12
NM_181735	A_15_P631626	0.423519	7.33482	3.88345	0.0013525	0.0172347	-1.15452	353313	foxi1	forkhead box i1
NM_001017716	A_15_P661131	0.423185	8.32962	3.42921	0.00350539	0.0315184	-2.08091	550411	yod1	YOD1 OTU deubiquinating enzyme 1 homolog (S. cerevisiae)
NM_001045374	A_15_P120018	0.422961	7.28531	4.10846	0.00084576	0.0127983	-0.695034	561624	snx22	sorting nexin 22
BC090749	A_15_P185321	0.422471	8.79582	3.47797	0.00316459	0.0294758	-1.98188	324345	slc44a2	solute carrier family 44, member 2
NM_001001838	A_15_P157341	0.422273	7.38513	4.09458	0.000870537	0.0130474	-0.723336	415098	top1mt	mitochondrial topoisomerase I
NM_001099227	A_15_P621826	0.422194	8.89065	3.34812	0.0041549	0.0350477	-2.24522	323052	zgc:165515	zgc:165515
NM_001037568	A_15_P148236	0.422083	9.95365	3.09025	0.00712145	0.0493972	-2.76335	641570	impad1	inositol monophosphatase domain containing 1
NM_001013284	A_15_P194011	0.421572	8.65882	5.27453	7.93936e-05	0.0028531	1.63434	503596	mif4gdb	MIF4G domain containing b
BC095629	A_15_P723176	0.421422	6.33073	3.80129	0.0016063	0.0192673	-1.32244	553450	LOC553450	uncharacterized LOC553450
NM_001008590	A_15_P416305	0.421268	6.79468	4.40808	0.000454885	0.00868513	-0.0860704	494047	slc35c1	solute carrier family 35, member C1
NM_001039829	A_15_P218576	0.42104	11.1818	4.43946	0.000426452	0.00830107	-0.0225937	664689	plagx	pleiomorphic adenoma gene X
BC154157	A_15_P120597	0.42059	9.07034	3.24346	0.00517261	0.0404613	-2.45642	554366	chtf18	CTF18, chromosome transmission fidelity factor 18 homolog (S. cerevisiae)
NM_001013471	A_15_P646981	0.4204	11.9698	3.97135	0.00112552	0.0152465	-0.974904	541344	prdx1	peroxiredoxin 1
NM_001083035	A_15_P150691	0.420048	9.74864	3.36378	0.00402077	0.0343479	-2.21353	100034366	cyp2p8	cytochrome P450, family 2, subfamily P, polypeptide 8
ENSDART00000152259	A_15_P188681	0.420037	7.80058	3.56837	0.00261785	0.0261534	-1.7979	556363	LOC556363	protein GPR108-like
ENSDART00000115321	A_15_P202591	0.419658	8.7988	4.27973	0.000592834	0.0102495	-0.346377	553494	ahctf1	AT hook containing transcription factor 1
NM_213239	A_15_P104878	0.418941	10.1689	3.91569	0.00126431	0.0163778	-1.08862	406522	nr2f6b	nuclear receptor subfamily 2, group F, member 6b
ENSDART00000127912	A_15_P371440	0.417826	6.79467	3.34591	0.0041742	0.035143	-2.2497	100537443	LOC100537443	disks large homolog 5-like
ENSDART00000079342	A_15_P157236	0.417757	7.76448	3.44187	0.00341355	0.0309078	-2.05522	335340	si:dkeyp-87a6.1	si:dkeyp-87a6.1
NM_198819	A_15_P620131	0.417728	6.75136	3.69301	0.00201553	0.022351	-1.54365	386705	ptk2aa	protein tyrosine kinase 2aa
ENSDART00000138704	A_15_P243741	0.417254	10.0516	3.95883	0.00115534	0.015525	-1.00049	368491	si:rp71-79p20.2	si:rp71-79p20.2
BC150405	A_15_P178881	0.416935	6.03001	3.62019	0.00234815	0.0244384	-1.69226	568573	mical1	microtubule associated monooxygenase, calponin and LIM domain containing 1
NM_001014816	A_15_P143351	0.416779	9.92909	3.62118	0.00234325	0.0244384	-1.69023	544651	kif7	kinesin family member 7
NM_001002522	A_15_P666361	0.416123	10.5205	3.92657	0.00123589	0.0161609	-1.06639	436795	fam203a	family with sequence similarity 203, member A
ENSDART00000038401	A_15_P157471	0.415141	7.23918	3.34404	0.00419061	0.0352264	-2.25349	553515	si:ch211-95j8.2	si:ch211-95j8.2
NM_001029973	A_15_P172721	0.414721	11.1919	5.07944	0.000116766	0.00365739	1.25377	574426	tmem128	transmembrane protein 128
NM_001114418	A_15_P622981	0.414075	11.8089	3.5575	0.00267827	0.0264776	-1.82005	559771	zgc:174704	zgc:174704
NM_001045365	A_15_P173961	0.413919	6.42972	3.23218	0.00529613	0.0410473	-2.47913	751646	zgc:153151	zgc:153151
ENSDART00000134617	A_15_P133702	0.413762	12.5365	3.98927	0.00108421	0.0148925	-0.938311	192305	adssl	adenylosuccinate synthase, like
NM_001017827	A_15_P624986	0.41344	6.28747	3.84555	0.00146411	0.018144	-1.23197	550525	zgc:110197	zgc:110197
NM_001013340	A_15_P284581	0.413334	6.91328	3.25682	0.00503011	0.0397861	-2.42953	503762	fam210a	family with sequence similarity 210, member A
NM_001079981	A_15_P117870	0.413155	10.3758	3.49971	0.00302351	0.0286398	-1.93768	559897	isoc1	isochorismatase domain containing 1
ENSDART00000030794	A_15_P179931	0.412127	9.23415	3.725	0.00188474	0.0213426	-1.4783	558357	tmem169	transmembrane protein 169
NM_131009	A_15_P111010	0.411993	10.0241	3.46466	0.00325423	0.029972	-2.00894	30203	cpsf4	cleavage and polyadenylation specific factor 4
NM_001017695	A_15_P624126	0.411898	8.63828	4.83515	0.000190473	0.00499071	0.771186	550390	rnmtl1a	RNA methyltransferase like 1a
ENSDART00000145615	A_15_P758786	0.411754	5.34374	3.40648	0.00367653	0.0324109	-2.12703	566351	cacna1i	calcium channel, voltage-dependent, T type, alpha 1I subunit
NM_214814	A_15_P284891	0.411322	9.96446	3.96547	0.00113942	0.0153487	-0.986912	407983	tp53bp2a	tumor protein p53 binding protein, 2a
NM_001281792	A_15_P150856	0.410696	6.41455	3.8561	0.00143214	0.0179586	-1.21042	562521	sipa1l1	signal-induced proliferation-associated 1 like 1
NM_001080649	A_15_P104026	0.410117	6.6442	3.22009	0.00543164	0.041632	-2.50343	791167	zgc:158222	zgc:158222
NM_203420	A_15_P152666	0.409478	8.17538	4.06644	0.00092307	0.013467	-0.780754	402785	bicc2	bicaudal C homolog 2
NM_131259	A_15_P631861	0.408993	9.3009	3.25697	0.00502847	0.0397861	-2.42922	30510	tcf7l2	transcription factor 7-like 2 (T-cell specific, HMG-box)
ENSDART00000139514	A_15_P408870	0.408569	6.80521	3.41497	0.00361165	0.0321317	-2.10981	100007289	ano11	anoctamin 11
NM_001030149	A_15_P622836	0.408474	7.1037	4.38379	0.000478221	0.00905199	-0.135261	560884	mier3	mesoderm induction early response 1, family member 3
NM_001077284	A_15_P273061	0.408284	7.70711	4.11709	0.000830721	0.0126427	-0.677445	768139	zgc:153776	zgc:153776
ENSDART00000029457	A_15_P236096	0.407958	7.9771	3.15988	0.00615935	0.0450887	-2.62422	558860	sh2d3ca	SH2 domain containing 3Ca
NM_001256189	A_15_P121256	0.407945	12.7755	3.67974	0.00207239	0.0227524	-1.57073	402878	mpp6a	membrane protein, palmitoylated 6a (MAGUK p55 subfamily member 6)
ENSDART00000154971	A_15_P309491	0.407832	6.4051	3.30798	0.00451933	0.0370264	-2.32635	558375	LOC558375	tripartite motif-containing protein 16-like
ENSDART00000097649	A_15_P113792	0.407801	9.09743	3.2387	0.00522439	0.0407213	-2.46601	100332309	clpxb	caseinolytic peptidase X homolog b
ENSDART00000111334	A_15_P494997	0.407737	8.04172	4.85744	0.000182103	0.00483487	0.815489	563801	LOC563801	poly(A) RNA polymerase, mitochondrial-like
NM_001008621	A_15_P365310	0.407604	8.80508	4.50464	0.000373046	0.00761951	0.109042	494078	zgc:101800	zgc:101800
NM_001113501	A_15_P270561	0.407513	8.47002	3.96994	0.00112885	0.015266	-0.977789	563654	nos2b	nitric oxide synthase 2b, inducible
NM_198072	A_15_P444030	0.407499	7.84	4.52584	0.00035719	0.00746225	0.151787	378847	mtr	5-methyltetrahydrofolate-homocysteine methyltransferase
BC091661	A_15_P197891	0.407475	11.8827	3.46307	0.00326509	0.030032	-2.01216	325488	map3k4	mitogen activated protein kinase kinase kinase 4
NM_001039809	A_15_P142046	0.407441	5.52556	3.42496	0.00353677	0.0317226	-2.08954	556133	zte38	zebrafish testis-expressed 38
NM_001123312	A_15_P658721	0.407305	9.37004	3.68376	0.002055	0.0226514	-1.56253	266966	kat6a	K(lysine) acetyltransferase 6A
NM_001044895	A_15_P149596	0.406801	6.88829	3.56398	0.00264205	0.0262971	-1.80683	559447	scn1lab	sodium channel, voltage-gated, type I like, alpha b
ENSDART00000097217	A_15_P130036	0.406708	6.62541	3.27572	0.00483506	0.0387793	-2.39144	565272	si:ch211-193c2.2	si:ch211-193c2.2
ENSDART00000024302	A_15_P107615	0.40669	6.71365	3.50585	0.00298484	0.0284207	-1.9252	334347	kdm4ab	lysine (K)-specific demethylase 4A, genome duplicate b
ENSDART00000155015	A_15_P309586	0.406674	7.60125	3.57463	0.00258367	0.0259226	-1.78513	573743	LOC573743	zinc finger and BTB domain-containing protein 41-like
ENSDART00000157361	A_15_P157916	0.40565	6.33914	3.30117	0.00458423	0.0373636	-2.3401	562242	LOC562242	ribosomal protein S6 kinase beta-1-like
NM_001002112	A_15_P179256	0.405566	11.7654	3.12699	0.00659668	0.0470583	-2.69002	415202	psmd4a	proteasome (prosome, macropain) 26S subunit, non-ATPase, 4a
ENSDART00000041307	A_15_P104850	0.405489	6.50359	3.40594	0.00368069	0.0324109	-2.12812	555610	mcm9	minichromosome maintenance complex component 9
NM_001246660	A_15_P460520	0.405258	6.1014	3.62688	0.00231543	0.0242789	-1.67862	557688	rpgrip1l	RPGRIP1-like
NM_201136	A_15_P720876	0.405066	10.8888	3.65979	0.00216095	0.0232588	-1.61146	394111	pelo	pelota homolog (Drosophila)
NM_001017542	A_15_P100028	0.404784	5.9495	3.69977	0.00198714	0.0221423	-1.52983	554861	actr2b	ARP2 actin-related protein 2b homolog (yeast)
NM_001020714	A_15_P209451	0.403946	8.33811	3.36052	0.00404834	0.0344666	-2.22013	553743	zgc:113162	zgc:113162
EG583466	A_15_P100268	0.403805	6.17339	3.48463	0.00312068	0.0292471	-1.96834	492696	si:dkey-16j16.4	si:dkey-16j16.4
NM_001114476	A_15_P633230	0.403635	8.73636	3.55549	0.00268958	0.0265535	-1.82414	100003170	mark1	MAP/microtubule affinity-regulating kinase 1
NM_001177342	A_15_P102530	0.403625	9.27625	3.17533	0.00596393	0.0441939	-2.59327	100384899	ugt1b5	UDP glucuronosyltransferase 1 family, polypeptide B5
NM_001122623	A_15_P225671	0.403203	8.09672	3.36763	0.0039885	0.0341691	-2.20575	100142647	mogat3a	monoacylglycerol O-acyltransferase 3a
NM_001039630	A_15_P512292	0.403178	7.86701	3.48714	0.00310432	0.0292094	-1.96324	564123	col18a1	collagen type XVIII, alpha 1
NM_001159985	A_15_P185781	0.403177	5.43049	3.98883	0.00108521	0.0148925	-0.939212	564511	vdrb	vitamin D receptor b
BC165401	A_15_P666176	0.403157	6.98356	3.22201	0.00540986	0.0415756	-2.49957	393320	slc22a7b	solute carrier family 22 (organic anion transporter), member 7b
NM_001143920	A_15_P410810	0.402713	8.39675	3.99466	0.00107208	0.0148235	-0.927303	556702	yars2	tyrosyl-tRNA synthetase 2, mitochondrial
NM_131613	A_15_P144286	0.401991	9.1142	4.64483	0.00028013	0.00637777	0.39106	58137	celf1	cugbp, Elav-like family member 1
NM_201448	A_15_P209716	0.401967	12.3158	3.79961	0.00161196	0.0193198	-1.32587	30440	prim1	primase polypeptide 1
NM_001040349	A_15_P620926	0.401784	7.19167	3.6052	0.00242316	0.024909	-1.72282	678601	zgc:136953	zgc:136953
NM_001076718	A_15_P733636	0.401246	8.13558	3.3995	0.00373076	0.0326905	-2.14119	767749	adam28	a disintegrin and metallopeptidase domain 28
NM_001017547	A_15_P111804	0.400578	7.51848	4.1581	0.000762844	0.01193	-0.593858	548343	glb1	galactosidase, beta 1
NM_001001816	A_15_P659226	0.400493	8.50742	4.15045	0.000775062	0.0120524	-0.609442	324961	sgcd	sarcoglycan, delta (dystrophin-associated glycoprotein)
BC165487	A_15_P659876	0.400485	12.806	4.00171	0.00105642	0.0146809	-0.912897	550549	eif4e1c	eukaryotic translation initiation factor 4E family member 1c
ENSDART00000106188	A_15_P235546	0.400258	6.5995	3.30889	0.0045108	0.0369841	-2.32453	100002342	LOC100002342	carboxypeptidase A6-like
NM_001020640	A_15_P206581	0.400073	6.40477	3.34253	0.00420386	0.0352843	-2.25653	553667	eri2	ERI1 exoribonuclease family member 2
ENSDART00000128291	A_15_P517607	0.400064	9.10203	3.19446	0.00573044	0.0431789	-2.55491	327404	arid4a	AT rich interactive domain 4A (RBP1-like)
NM_212635	A_15_P119357	0.400034	11.1997	3.91824	0.00125758	0.0163196	-1.08341	323181	kat7	K(lysine) acetyltransferase 7
ENSDART00000142614	A_15_P745331	0.399652	6.83941	3.97811	0.00110976	0.0151089	-0.9611	568368	lipea	lipase, hormone-sensitive a
NM_001003505	A_15_P163621	0.399525	11.3973	3.52413	0.00287252	0.0275905	-1.888	445111	stac3	SH3 and cysteine rich domain 3
NM_001020479	A_15_P160676	0.399464	8.80519	4.22654	0.00066185	0.0108937	-0.454508	323723	dnmt5	DNA (cytosine-5-)-methyltransferase 5
NM_213262	A_15_P496157	0.399409	14.3287	3.97103	0.00112628	0.0152465	-0.975564	406546	eif5a2	eukaryotic translation initiation factor 5A2
NM_001006011	A_15_P109277	0.399004	9.06233	3.41981	0.00357517	0.0319713	-2.09998	449990	phlda1	pleckstrin homology-like domain, family A, member 1
ENSDART00000108889	A_15_P501702	0.398673	5.61247	3.62013	0.00234845	0.0244384	-1.69238	571743	LOC571743	out at first protein homolog
ENSDART00000084466	A_15_P186041	0.398535	6.01855	4.16389	0.000753728	0.0118465	-0.582065	569348	h6pd	hexose-6-phosphate dehydrogenase (glucose 1-dehydrogenase)
ENSDART00000121671	A_15_P386330	0.398455	10.0178	3.96852	0.0011322	0.015286	-0.980689	572246	si:dkey-12j5.1	si:dkey-12j5.1
NM_001161762	A_15_P271446	0.39811	5.95465	3.14752	0.00632031	0.0456647	-2.64898	100150224	si:zfos-1425h8.1	si:zfos-1425h8.1
NM_001142264	A_15_P116803	0.397867	6.29848	4.07608	0.000904729	0.0133592	-0.761089	799739	spata17	spermatogenesis associated 17
NM_199428	A_15_P741116	0.397281	11.9351	3.734	0.00184951	0.0210331	-1.45992	266985	npm1a	nucleophosmin 1a
ENSDART00000091105	A_15_P518437	0.397149	9.42067	3.67676	0.0020854	0.022803	-1.57682	557798	LOC557798	microfibrillar-associated protein 3-like
ENSDART00000124807	A_15_P705404	0.396774	7.29086	3.34425	0.00418871	0.0352246	-2.25305	553309	fam169ab	family with sequence similarity 169, member Ab
BC046034	A_15_P104275	0.396681	11.165	3.94359	0.00119271	0.0157923	-1.03162	321114	nhp2l1b	NHP2 non-histone chromosome protein 2-like 1b (S. cerevisiae)
ENSDART00000103615	A_15_P203451	0.396543	6.2819	3.97424	0.00111876	0.0152009	-0.969006	799591	zc2hc1c	zinc finger, C2HC-type containing 1C
NM_001214908	A_15_P473510	0.396187	10.909	3.41735	0.00359368	0.0320628	-2.10498	561837	wu:fc13c02	wu:fc13c02
NM_001258410	A_15_P450255	0.395792	8.85752	3.4756	0.00318041	0.0295274	-1.98671	561241	snapc4	small nuclear RNA activating complex, polypeptide 4
NM_001025471	A_15_P659061	0.395528	9.89167	3.32433	0.00436721	0.0361196	-2.29332	552997	fdps	farnesyl diphosphate synthase (farnesyl pyrophosphate synthetase, dimethylallyltranstransferase, geranyltranstransferase)
NM_001044826	A_15_P194361	0.395224	5.49367	3.75761	0.00176021	0.0204117	-1.41168	557340	atxn1a	ataxin 1a
NM_001008620	A_15_P110297	0.395027	9.51353	3.85654	0.00143082	0.0179562	-1.20951	494077	tsta3	tissue specific transplantation antigen P35B
NM_201046	A_15_P173621	0.394915	11.3352	3.14203	0.00639311	0.0460241	-2.65996	394021	shmt1	serine hydroxymethyltransferase 1 (soluble)
NM_213438	A_15_P111963	0.394894	8.30576	3.65568	0.00217964	0.0234026	-1.61984	406747	sass6	spindle assembly 6 homolog (C. elegans)
ENSDART00000075927	A_15_P202121	0.394809	8.70357	4.15252	0.00077173	0.0120262	-0.605217	553029	rad50	RAD50 homolog (S. cerevisiae)
ENSDART00000113847	A_15_P256981	0.394428	7.82607	3.4537	0.00332987	0.0303718	-2.03119	100331155	chpfa	chondroitin polymerizing factor a
NM_001145584	A_15_P197106	0.394148	7.39526	3.48746	0.00310221	0.029209	-1.96259	564367	si:ch211-233a24.2	si:ch211-233a24.2
NM_001045360	A_15_P446355	0.394138	5.70765	3.18252	0.00587503	0.0438024	-2.57885	751641	cyb5r2	cytochrome b5 reductase 2
NM_001145573	A_15_P749746	0.394043	8.1436	3.30324	0.00456447	0.0372572	-2.33593	559814	ccdc28b	coiled-coil domain containing 28B
NM_001113609	A_15_P377525	0.394012	8.17812	3.18737	0.00581594	0.0435397	-2.56914	567359	cenph	centromere protein H
NM_213003	A_15_P204366	0.393964	13.2537	3.11315	0.00678977	0.0479354	-2.71767	406276	s100a10b	S100 calcium binding protein A10b
NM_131204	A_15_P106877	0.393289	11.7899	3.37476	0.00392929	0.0338335	-2.1913	30449	serpinh1b	serpin peptidase inhibitor, clade H (heat shock protein 47), member 1b
ENSDART00000113020	A_15_P312016	0.39231	8.77374	3.38506	0.00384538	0.0333463	-2.17044	101887161	tet2	tet methylcytosine dioxygenase 2
NM_199762	A_15_P163221	0.39211	12.7587	3.97221	0.0011235	0.015237	-0.973146	327053	rrp15	ribosomal RNA processing 15 homolog (S. cerevisiae)
NM_201175	A_15_P235551	0.39206	10.3492	3.60119	0.00244362	0.0250254	-1.73099	394150	oxsr1b	oxidative-stress responsive 1b
BC133888	A_15_P178116	0.391447	6.26699	3.12065	0.00668444	0.0474831	-2.70269	557121	ube4a	ubiquitination factor E4A (UFD2 homolog, yeast)
NM_199215	A_15_P156971	0.391241	10.7263	4.31082	0.000555927	0.00985979	-0.283235	387526	ca2	carbonic anhydrase II
ENSDART00000030811	A_15_P183246	0.391077	6.25327	3.1984	0.0056834	0.0429143	-2.54699	564291	cables2b	Cdk5 and Abl enzyme substrate 2b
[truncated: 1,236 more rows]
